# Supplementary material for: To what extent do potential conservation donors value community-aspects of conservation projects in low income countries?
Source: PLoS One. 2018 Feb 16;13(2):e0192935. doi: 10.1371/journal.pone.0192935 (PMC5815612; doi:10.1371/journal.pone.0192935)
Supplement: S4 Appendix — (XLSX) [file pone.0192935.s006.xlsx]

## Sheet: Metadata
	CONTENTS
	Sheet name	Description
	Metadata	This sheet.
	Summary	Summary of design and data collection.
	Variable Names	Variable names within the results tab.
	Results	Results of the choice experiment survey.
	Survey	Code for the survey conducted on android phones.
	Choices	Drop down menu linked to survey sheet.

## Sheet: Variable Names
Variable Name	Description
resp_id	Respondent ID.
ce_block	Block (out of 4) correspondeing to group of nine choice sets.
choice_set	Choice set within block (out of 9).
alternatives	Choice task within each choice set.
payment	Payment attribute level.
spp_pop	Threatened species population attribute level.
comm_mng	Community management attribute level.
sites	Conservation sites attribute level.
alt_live	Alternative livelihoods attribute level.
choice	Choice selection by respondent.
education	Education level of respondent (see choices tab for levels).
sex	Gender of respondent (see choices tab for levels).
age	Age of respondent (see choices tab for levels).
dependants	Number of dependents of respondent (integer).
marital_status	Matrital status of respondent (see choices tab for levels).
income	Income level of respondent (see choices tab for levels).
previous_donation	Previous donation to charity of respondent (see choices tab for levels).
income_adjusted	Adjusted income value to account for co-habiting couples.
drop_out	Dummy variable for drop outs during interview.
real_donation	Dummy variable corresponding to actual donation to conservation project during zoo ticket purchase.

## Sheet: Results
SN	resp_id	ce_block	choice_set	alternatives	payment	spp_pop	comm_mng	sites	alt_live	choice	education	sex	age	dependants	marital_status	income	previous_donation	income_adjusted	drop_out	real_donation
1	1	3	19	1	5	1	1	1	2	0	NA	NA	NA	1	5	NA	0	NA	0	NA
2	1	3	19	2	20	2	2	2	1	0	NA	NA	NA	1	5	NA	0	NA	0	NA
3	1	3	19	3	0	0	0	0	0	1	NA	NA	NA	1	5	NA	0	NA	0	NA
4	1	3	20	1	50	1	1	2	1	0	NA	NA	NA	1	5	NA	0	NA	0	NA
5	1	3	20	2	1	2	2	1	2	0	NA	NA	NA	1	5	NA	0	NA	0	NA
6	1	3	20	3	0	0	0	0	0	1	NA	NA	NA	1	5	NA	0	NA	0	NA
7	1	3	21	1	5	1	1	2	1	0	NA	NA	NA	1	5	NA	0	NA	0	NA
8	1	3	21	2	50	2	2	1	2	0	NA	NA	NA	1	5	NA	0	NA	0	NA
9	1	3	21	3	0	0	0	0	0	1	NA	NA	NA	1	5	NA	0	NA	0	NA
10	1	3	22	1	20	2	2	2	1	0	NA	NA	NA	1	5	NA	0	NA	0	NA
11	1	3	22	2	1	1	1	1	2	0	NA	NA	NA	1	5	NA	0	NA	0	NA
12	1	3	22	3	0	0	0	0	0	1	NA	NA	NA	1	5	NA	0	NA	0	NA
13	1	3	23	1	5	2	1	2	2	0	NA	NA	NA	1	5	NA	0	NA	0	NA
14	1	3	23	2	50	1	2	1	1	0	NA	NA	NA	1	5	NA	0	NA	0	NA
15	1	3	23	3	0	0	0	0	0	1	NA	NA	NA	1	5	NA	0	NA	0	NA
16	1	3	24	1	20	1	2	2	2	0	NA	NA	NA	1	5	NA	0	NA	0	NA
17	1	3	24	2	1	2	1	1	1	0	NA	NA	NA	1	5	NA	0	NA	0	NA
18	1	3	24	3	0	0	0	0	0	1	NA	NA	NA	1	5	NA	0	NA	0	NA
19	1	3	25	1	1	2	2	2	1	0	NA	NA	NA	1	5	NA	0	NA	0	NA
20	1	3	25	2	20	1	1	1	2	0	NA	NA	NA	1	5	NA	0	NA	0	NA
21	1	3	25	3	0	0	0	0	0	1	NA	NA	NA	1	5	NA	0	NA	0	NA
22	1	3	26	1	5	1	2	2	2	0	NA	NA	NA	1	5	NA	0	NA	0	NA
23	1	3	26	2	50	2	1	1	1	0	NA	NA	NA	1	5	NA	0	NA	0	NA
24	1	3	26	3	0	0	0	0	0	1	NA	NA	NA	1	5	NA	0	NA	0	NA
25	1	3	27	1	50	2	1	2	2	0	NA	NA	NA	1	5	NA	0	NA	0	NA
26	1	3	27	2	20	1	2	1	1	0	NA	NA	NA	1	5	NA	0	NA	0	NA
27	1	3	27	3	0	0	0	0	0	1	NA	NA	NA	1	5	NA	0	NA	0	NA
28	2	4	28	1	1	1	1	2	1	0	6	2	5	1	5	8	1	4	0	NA
29	2	4	28	2	5	2	2	1	2	1	6	2	5	1	5	8	1	4	0	NA
30	2	4	28	3	0	0	0	0	0	0	6	2	5	1	5	8	1	4	0	NA
31	2	4	29	1	20	2	1	1	1	0	6	2	5	1	5	8	1	4	0	NA
32	2	4	29	2	1	1	2	2	2	1	6	2	5	1	5	8	1	4	0	NA
33	2	4	29	3	0	0	0	0	0	0	6	2	5	1	5	8	1	4	0	NA
34	2	4	30	1	50	2	2	1	2	0	6	2	5	1	5	8	1	4	0	NA
35	2	4	30	2	5	1	1	2	1	1	6	2	5	1	5	8	1	4	0	NA
36	2	4	30	3	0	0	0	0	0	0	6	2	5	1	5	8	1	4	0	NA
37	2	4	31	1	50	1	2	1	1	0	6	2	5	1	5	8	1	4	0	NA
38	2	4	31	2	20	2	1	2	2	1	6	2	5	1	5	8	1	4	0	NA
39	2	4	31	3	0	0	0	0	0	0	6	2	5	1	5	8	1	4	0	NA
40	2	4	32	1	1	1	1	1	2	0	6	2	5	1	5	8	1	4	0	NA
41	2	4	32	2	5	2	2	2	1	1	6	2	5	1	5	8	1	4	0	NA
42	2	4	32	3	0	0	0	0	0	0	6	2	5	1	5	8	1	4	0	NA
43	2	4	33	1	5	1	1	1	2	1	6	2	5	1	5	8	1	4	0	NA
44	2	4	33	2	1	2	2	2	1	0	6	2	5	1	5	8	1	4	0	NA
45	2	4	33	3	0	0	0	0	0	0	6	2	5	1	5	8	1	4	0	NA
46	2	4	34	1	20	2	1	1	1	1	6	2	5	1	5	8	1	4	0	NA
47	2	4	34	2	50	1	2	2	2	0	6	2	5	1	5	8	1	4	0	NA
48	2	4	34	3	0	0	0	0	0	0	6	2	5	1	5	8	1	4	0	NA
49	2	4	35	1	50	1	1	2	1	0	6	2	5	1	5	8	1	4	0	NA
50	2	4	35	2	1	2	2	1	2	1	6	2	5	1	5	8	1	4	0	NA
51	2	4	35	3	0	0	0	0	0	0	6	2	5	1	5	8	1	4	0	NA
52	2	4	36	1	5	2	1	2	2	1	6	2	5	1	5	8	1	4	0	NA
53	2	4	36	2	20	1	2	1	1	0	6	2	5	1	5	8	1	4	0	NA
54	2	4	36	3	0	0	0	0	0	0	6	2	5	1	5	8	1	4	0	NA
55	3	3	19	1	5	1	1	1	2	1	5	2	6	NA	NA	3	1	3	0	NA
56	3	3	19	2	20	2	2	2	1	0	5	2	6	NA	NA	3	1	3	0	NA
57	3	3	19	3	0	0	0	0	0	0	5	2	6	NA	NA	3	1	3	0	NA
58	3	3	20	1	50	1	1	2	1	1	5	2	6	NA	NA	3	1	3	0	NA
59	3	3	20	2	1	2	2	1	2	0	5	2	6	NA	NA	3	1	3	0	NA
60	3	3	20	3	0	0	0	0	0	0	5	2	6	NA	NA	3	1	3	0	NA
61	3	3	21	1	5	1	1	2	1	1	5	2	6	NA	NA	3	1	3	0	NA
62	3	3	21	2	50	2	2	1	2	0	5	2	6	NA	NA	3	1	3	0	NA
63	3	3	21	3	0	0	0	0	0	0	5	2	6	NA	NA	3	1	3	0	NA
64	3	3	22	1	20	2	2	2	1	1	5	2	6	NA	NA	3	1	3	0	1
65	3	3	22	2	1	1	1	1	2	0	5	2	6	NA	NA	3	1	3	0	1
66	3	3	22	3	0	0	0	0	0	0	5	2	6	NA	NA	3	1	3	0	1
67	3	3	23	1	5	2	1	2	2	0	5	2	6	NA	NA	3	1	3	0	1
68	3	3	23	2	50	1	2	1	1	1	5	2	6	NA	NA	3	1	3	0	1
69	3	3	23	3	0	0	0	0	0	0	5	2	6	NA	NA	3	1	3	0	1
70	3	3	24	1	20	1	2	2	2	1	5	2	6	NA	NA	3	1	3	0	1
71	3	3	24	2	1	2	1	1	1	0	5	2	6	NA	NA	3	1	3	0	1
72	3	3	24	3	0	0	0	0	0	0	5	2	6	NA	NA	3	1	3	0	1
73	3	3	25	1	1	2	2	2	1	0	5	2	6	NA	NA	3	1	3	0	NA
74	3	3	25	2	20	1	1	1	2	1	5	2	6	NA	NA	3	1	3	0	NA
75	3	3	25	3	0	0	0	0	0	0	5	2	6	NA	NA	3	1	3	0	NA
76	3	3	26	1	5	1	2	2	2	1	5	2	6	NA	NA	3	1	3	0	NA
77	3	3	26	2	50	2	1	1	1	0	5	2	6	NA	NA	3	1	3	0	NA
78	3	3	26	3	0	0	0	0	0	0	5	2	6	NA	NA	3	1	3	0	NA
79	3	3	27	1	50	2	1	2	2	0	5	2	6	NA	NA	3	1	3	0	NA
80	3	3	27	2	20	1	2	1	1	1	5	2	6	NA	NA	3	1	3	0	NA
81	3	3	27	3	0	0	0	0	0	0	5	2	6	NA	NA	3	1	3	0	NA
82	4	4	28	1	1	1	1	2	1	0	5	2	3	0	5	7	1	3.5	0	1
83	4	4	28	2	5	2	2	1	2	1	5	2	3	0	5	7	1	3.5	0	1
84	4	4	28	3	0	0	0	0	0	0	5	2	3	0	5	7	1	3.5	0	1
85	4	4	29	1	20	2	1	1	1	1	5	2	3	0	5	7	1	3.5	0	1
86	4	4	29	2	1	1	2	2	2	0	5	2	3	0	5	7	1	3.5	0	1
87	4	4	29	3	0	0	0	0	0	0	5	2	3	0	5	7	1	3.5	0	1
88	4	4	30	1	50	2	2	1	2	0	5	2	3	0	5	7	1	3.5	0	1
89	4	4	30	2	5	1	1	2	1	1	5	2	3	0	5	7	1	3.5	0	1
90	4	4	30	3	0	0	0	0	0	0	5	2	3	0	5	7	1	3.5	0	1
91	4	4	31	1	50	1	2	1	1	0	5	2	3	0	5	7	1	3.5	0	NA
92	4	4	31	2	20	2	1	2	2	1	5	2	3	0	5	7	1	3.5	0	NA
93	4	4	31	3	0	0	0	0	0	0	5	2	3	0	5	7	1	3.5	0	NA
94	4	4	32	1	1	1	1	1	2	0	5	2	3	0	5	7	1	3.5	0	NA
95	4	4	32	2	5	2	2	2	1	1	5	2	3	0	5	7	1	3.5	0	NA
96	4	4	32	3	0	0	0	0	0	0	5	2	3	0	5	7	1	3.5	0	NA
97	4	4	33	1	5	1	1	1	2	0	5	2	3	0	5	7	1	3.5	0	NA
98	4	4	33	2	1	2	2	2	1	1	5	2	3	0	5	7	1	3.5	0	NA
99	4	4	33	3	0	0	0	0	0	0	5	2	3	0	5	7	1	3.5	0	NA
100	4	4	34	1	20	2	1	1	1	1	5	2	3	0	5	7	1	3.5	0	NA
101	4	4	34	2	50	1	2	2	2	0	5	2	3	0	5	7	1	3.5	0	NA
102	4	4	34	3	0	0	0	0	0	0	5	2	3	0	5	7	1	3.5	0	NA
103	4	4	35	1	50	1	1	2	1	0	5	2	3	0	5	7	1	3.5	0	NA
104	4	4	35	2	1	2	2	1	2	1	5	2	3	0	5	7	1	3.5	0	NA
105	4	4	35	3	0	0	0	0	0	0	5	2	3	0	5	7	1	3.5	0	NA
106	4	4	36	1	5	2	1	2	2	1	5	2	3	0	5	7	1	3.5	0	NA
107	4	4	36	2	20	1	2	1	1	0	5	2	3	0	5	7	1	3.5	0	NA
108	4	4	36	3	0	0	0	0	0	0	5	2	3	0	5	7	1	3.5	0	NA
109	5	2	10	1	20	1	2	1	2	0	5	1	6	0	5	3	1	1.5	0	NA
110	5	2	10	2	5	2	1	2	1	1	5	1	6	0	5	3	1	1.5	0	NA
111	5	2	10	3	0	0	0	0	0	0	5	1	6	0	5	3	1	1.5	0	NA
112	5	2	11	1	50	1	2	2	1	0	5	1	6	0	5	3	1	1.5	0	NA
113	5	2	11	2	1	2	1	1	2	1	5	1	6	0	5	3	1	1.5	0	NA
114	5	2	11	3	0	0	0	0	0	0	5	1	6	0	5	3	1	1.5	0	NA
115	5	2	12	1	5	1	1	1	1	0	5	1	6	0	5	3	1	1.5	0	NA
116	5	2	12	2	20	2	2	2	2	1	5	1	6	0	5	3	1	1.5	0	NA
117	5	2	12	3	0	0	0	0	0	0	5	1	6	0	5	3	1	1.5	0	NA
118	5	2	13	1	5	1	2	1	2	1	5	1	6	0	5	3	1	1.5	0	NA
119	5	2	13	2	20	2	1	2	1	0	5	1	6	0	5	3	1	1.5	0	NA
120	5	2	13	3	0	0	0	0	0	0	5	1	6	0	5	3	1	1.5	0	NA
121	5	2	14	1	1	1	1	1	1	1	5	1	6	0	5	3	1	1.5	0	NA
122	5	2	14	2	50	2	2	2	2	0	5	1	6	0	5	3	1	1.5	0	NA
123	5	2	14	3	0	0	0	0	0	0	5	1	6	0	5	3	1	1.5	0	NA
124	5	2	15	1	20	2	1	1	2	0	5	1	6	0	5	3	1	1.5	0	NA
125	5	2	15	2	1	1	2	2	1	1	5	1	6	0	5	3	1	1.5	0	NA
126	5	2	15	3	0	0	0	0	0	0	5	1	6	0	5	3	1	1.5	0	NA
127	5	2	16	1	50	1	1	2	2	0	5	1	6	0	5	3	1	1.5	0	NA
128	5	2	16	2	5	2	2	1	1	1	5	1	6	0	5	3	1	1.5	0	NA
129	5	2	16	3	0	0	0	0	0	0	5	1	6	0	5	3	1	1.5	0	NA
130	5	2	17	1	50	2	1	1	1	0	5	1	6	0	5	3	1	1.5	0	NA
131	5	2	17	2	20	1	2	2	2	1	5	1	6	0	5	3	1	1.5	0	NA
132	5	2	17	3	0	0	0	0	0	0	5	1	6	0	5	3	1	1.5	0	NA
133	5	2	18	1	1	2	1	2	2	0	5	1	6	0	5	3	1	1.5	0	NA
134	5	2	18	2	5	1	2	1	1	1	5	1	6	0	5	3	1	1.5	0	NA
135	5	2	18	3	0	0	0	0	0	0	5	1	6	0	5	3	1	1.5	0	NA
136	6	1	1	1	50	1	1	1	2	0	3	1	6	0	5	1	1	0.5	0	NA
137	6	1	1	2	5	2	2	2	1	1	3	1	6	0	5	1	1	0.5	0	NA
138	6	1	1	3	0	0	0	0	0	0	3	1	6	0	5	1	1	0.5	0	NA
139	6	1	2	1	20	2	1	2	2	1	3	1	6	0	5	1	1	0.5	0	NA
140	6	1	2	2	1	1	2	1	1	0	3	1	6	0	5	1	1	0.5	0	NA
141	6	1	2	3	0	0	0	0	0	0	3	1	6	0	5	1	1	0.5	0	NA
142	6	1	3	1	20	2	2	1	2	0	3	1	6	0	5	1	1	0.5	0	NA
143	6	1	3	2	5	1	1	2	1	1	3	1	6	0	5	1	1	0.5	0	NA
144	6	1	3	3	0	0	0	0	0	0	3	1	6	0	5	1	1	0.5	0	NA
145	6	1	4	1	50	2	1	1	1	0	3	1	6	0	5	1	1	0.5	0	NA
146	6	1	4	2	1	1	2	2	2	1	3	1	6	0	5	1	1	0.5	0	NA
147	6	1	4	3	0	0	0	0	0	0	3	1	6	0	5	1	1	0.5	0	NA
148	6	1	5	1	1	2	1	2	1	0	3	1	6	0	5	1	1	0.5	0	NA
149	6	1	5	2	5	1	2	1	2	1	3	1	6	0	5	1	1	0.5	0	NA
150	6	1	5	3	0	0	0	0	0	0	3	1	6	0	5	1	1	0.5	0	NA
151	6	1	6	1	50	2	2	2	2	1	3	1	6	0	5	1	1	0.5	0	NA
152	6	1	6	2	20	1	1	1	1	0	3	1	6	0	5	1	1	0.5	0	NA
153	6	1	6	3	0	0	0	0	0	0	3	1	6	0	5	1	1	0.5	0	NA
154	6	1	7	1	20	1	2	2	1	1	3	1	6	0	5	1	1	0.5	0	NA
155	6	1	7	2	5	2	1	1	2	0	3	1	6	0	5	1	1	0.5	0	NA
156	6	1	7	3	0	0	0	0	0	0	3	1	6	0	5	1	1	0.5	0	NA
157	6	1	8	1	50	1	1	2	2	1	3	1	6	0	5	1	1	0.5	0	NA
158	6	1	8	2	1	2	2	1	1	0	3	1	6	0	5	1	1	0.5	0	NA
159	6	1	8	3	0	0	0	0	0	0	3	1	6	0	5	1	1	0.5	0	NA
160	6	1	9	1	50	2	2	1	1	1	3	1	6	0	5	1	1	0.5	0	NA
161	6	1	9	2	1	1	1	2	2	0	3	1	6	0	5	1	1	0.5	0	NA
162	6	1	9	3	0	0	0	0	0	0	3	1	6	0	5	1	1	0.5	0	NA
163	7	2	10	1	20	1	2	1	2	0	5	2	4	NA	5	1	1	0.5	0	NA
164	7	2	10	2	5	2	1	2	1	1	5	2	4	NA	5	1	1	0.5	0	NA
165	7	2	10	3	0	0	0	0	0	0	5	2	4	NA	5	1	1	0.5	0	NA
166	7	2	11	1	50	1	2	2	1	0	5	2	4	NA	5	1	1	0.5	0	NA
167	7	2	11	2	1	2	1	1	2	1	5	2	4	NA	5	1	1	0.5	0	NA
168	7	2	11	3	0	0	0	0	0	0	5	2	4	NA	5	1	1	0.5	0	NA
169	7	2	12	1	5	1	1	1	1	0	5	2	4	NA	5	1	1	0.5	0	NA
170	7	2	12	2	20	2	2	2	2	1	5	2	4	NA	5	1	1	0.5	0	NA
171	7	2	12	3	0	0	0	0	0	0	5	2	4	NA	5	1	1	0.5	0	NA
172	7	2	13	1	5	1	2	1	2	1	5	2	4	NA	5	1	1	0.5	0	NA
173	7	2	13	2	20	2	1	2	1	0	5	2	4	NA	5	1	1	0.5	0	NA
174	7	2	13	3	0	0	0	0	0	0	5	2	4	NA	5	1	1	0.5	0	NA
175	7	2	14	1	1	1	1	1	1	0	5	2	4	NA	5	1	1	0.5	0	NA
176	7	2	14	2	50	2	2	2	2	1	5	2	4	NA	5	1	1	0.5	0	NA
177	7	2	14	3	0	0	0	0	0	0	5	2	4	NA	5	1	1	0.5	0	NA
178	7	2	15	1	20	2	1	1	2	0	5	2	4	NA	5	1	1	0.5	0	NA
179	7	2	15	2	1	1	2	2	1	1	5	2	4	NA	5	1	1	0.5	0	NA
180	7	2	15	3	0	0	0	0	0	0	5	2	4	NA	5	1	1	0.5	0	NA
181	7	2	16	1	50	1	1	2	2	0	5	2	4	NA	5	1	1	0.5	0	NA
182	7	2	16	2	5	2	2	1	1	1	5	2	4	NA	5	1	1	0.5	0	NA
183	7	2	16	3	0	0	0	0	0	0	5	2	4	NA	5	1	1	0.5	0	NA
184	7	2	17	1	50	2	1	1	1	0	5	2	4	NA	5	1	1	0.5	0	NA
185	7	2	17	2	20	1	2	2	2	1	5	2	4	NA	5	1	1	0.5	0	NA
186	7	2	17	3	0	0	0	0	0	0	5	2	4	NA	5	1	1	0.5	0	NA
187	7	2	18	1	1	2	1	2	2	0	5	2	4	NA	5	1	1	0.5	0	NA
188	7	2	18	2	5	1	2	1	1	1	5	2	4	NA	5	1	1	0.5	0	NA
189	7	2	18	3	0	0	0	0	0	0	5	2	4	NA	5	1	1	0.5	0	NA
190	8	2	10	1	20	1	2	1	2	0	5	1	6	0	1	1	1	1	0	NA
191	8	2	10	2	5	2	1	2	1	1	5	1	6	0	1	1	1	1	0	NA
192	8	2	10	3	0	0	0	0	0	0	5	1	6	0	1	1	1	1	0	NA
193	8	2	11	1	50	1	2	2	1	0	5	1	6	0	1	1	1	1	0	NA
194	8	2	11	2	1	2	1	1	2	1	5	1	6	0	1	1	1	1	0	NA
195	8	2	11	3	0	0	0	0	0	0	5	1	6	0	1	1	1	1	0	NA
196	8	2	12	1	5	1	1	1	1	1	5	1	6	0	1	1	1	1	0	NA
197	8	2	12	2	20	2	2	2	2	0	5	1	6	0	1	1	1	1	0	NA
198	8	2	12	3	0	0	0	0	0	0	5	1	6	0	1	1	1	1	0	NA
199	8	2	13	1	5	1	2	1	2	0	5	1	6	0	1	1	1	1	0	NA
200	8	2	13	2	20	2	1	2	1	1	5	1	6	0	1	1	1	1	0	NA
201	8	2	13	3	0	0	0	0	0	0	5	1	6	0	1	1	1	1	0	NA
202	8	2	14	1	1	1	1	1	1	1	5	1	6	0	1	1	1	1	0	NA
203	8	2	14	2	50	2	2	2	2	0	5	1	6	0	1	1	1	1	0	NA
204	8	2	14	3	0	0	0	0	0	0	5	1	6	0	1	1	1	1	0	NA
205	8	2	15	1	20	2	1	1	2	0	5	1	6	0	1	1	1	1	0	NA
206	8	2	15	2	1	1	2	2	1	1	5	1	6	0	1	1	1	1	0	NA
207	8	2	15	3	0	0	0	0	0	0	5	1	6	0	1	1	1	1	0	NA
208	8	2	16	1	50	1	1	2	2	0	5	1	6	0	1	1	1	1	0	NA
209	8	2	16	2	5	2	2	1	1	1	5	1	6	0	1	1	1	1	0	NA
210	8	2	16	3	0	0	0	0	0	0	5	1	6	0	1	1	1	1	0	NA
211	8	2	17	1	50	2	1	1	1	1	5	1	6	0	1	1	1	1	0	NA
212	8	2	17	2	20	1	2	2	2	0	5	1	6	0	1	1	1	1	0	NA
213	8	2	17	3	0	0	0	0	0	0	5	1	6	0	1	1	1	1	0	NA
214	8	2	18	1	1	2	1	2	2	0	5	1	6	0	1	1	1	1	0	NA
215	8	2	18	2	5	1	2	1	1	1	5	1	6	0	1	1	1	1	0	NA
216	8	2	18	3	0	0	0	0	0	0	5	1	6	0	1	1	1	1	0	NA
217	9	3	19	1	5	1	1	1	2	1	5	2	5	0	5	4	0	2	0	1
218	9	3	19	2	20	2	2	2	1	0	5	2	5	0	5	4	0	2	0	1
219	9	3	19	3	0	0	0	0	0	0	5	2	5	0	5	4	0	2	0	1
220	9	3	20	1	50	1	1	2	1	0	5	2	5	0	5	4	0	2	0	1
221	9	3	20	2	1	2	2	1	2	1	5	2	5	0	5	4	0	2	0	1
222	9	3	20	3	0	0	0	0	0	0	5	2	5	0	5	4	0	2	0	1
223	9	3	21	1	5	1	1	2	1	0	5	2	5	0	5	4	0	2	0	1
224	9	3	21	2	50	2	2	1	2	1	5	2	5	0	5	4	0	2	0	1
225	9	3	21	3	0	0	0	0	0	0	5	2	5	0	5	4	0	2	0	1
226	9	3	22	1	20	2	2	2	1	0	5	2	5	0	5	4	0	2	0	1
227	9	3	22	2	1	1	1	1	2	1	5	2	5	0	5	4	0	2	0	1
228	9	3	22	3	0	0	0	0	0	0	5	2	5	0	5	4	0	2	0	1
229	9	3	23	1	5	2	1	2	2	1	5	2	5	0	5	4	0	2	0	1
230	9	3	23	2	50	1	2	1	1	0	5	2	5	0	5	4	0	2	0	1
231	9	3	23	3	0	0	0	0	0	0	5	2	5	0	5	4	0	2	0	1
232	9	3	24	1	20	1	2	2	2	1	5	2	5	0	5	4	0	2	0	1
233	9	3	24	2	1	2	1	1	1	0	5	2	5	0	5	4	0	2	0	1
234	9	3	24	3	0	0	0	0	0	0	5	2	5	0	5	4	0	2	0	1
235	9	3	25	1	1	2	2	2	1	1	5	2	5	0	5	4	0	2	0	1
236	9	3	25	2	20	1	1	1	2	0	5	2	5	0	5	4	0	2	0	NA
237	9	3	25	3	0	0	0	0	0	0	5	2	5	0	5	4	0	2	0	NA
238	9	3	26	1	5	1	2	2	2	1	5	2	5	0	5	4	0	2	0	NA
239	9	3	26	2	50	2	1	1	1	0	5	2	5	0	5	4	0	2	0	NA
240	9	3	26	3	0	0	0	0	0	0	5	2	5	0	5	4	0	2	0	NA
241	9	3	27	1	50	2	1	2	2	1	5	2	5	0	5	4	0	2	0	NA
242	9	3	27	2	20	1	2	1	1	0	5	2	5	0	5	4	0	2	0	NA
243	9	3	27	3	0	0	0	0	0	0	5	2	5	0	5	4	0	2	0	NA
244	10	3	19	1	5	1	1	1	2	0	5	2	2	2	5	7	0	3.5	0	NA
245	10	3	19	2	20	2	2	2	1	0	5	2	2	2	5	7	0	3.5	0	NA
246	10	3	19	3	0	0	0	0	0	1	5	2	2	2	5	7	0	3.5	0	NA
247	10	3	20	1	50	1	1	2	1	0	5	2	2	2	5	7	0	3.5	0	NA
248	10	3	20	2	1	2	2	1	2	1	5	2	2	2	5	7	0	3.5	0	NA
249	10	3	20	3	0	0	0	0	0	0	5	2	2	2	5	7	0	3.5	0	NA
250	10	3	21	1	5	1	1	2	1	0	5	2	2	2	5	7	0	3.5	0	NA
251	10	3	21	2	50	2	2	1	2	0	5	2	2	2	5	7	0	3.5	0	NA
252	10	3	21	3	0	0	0	0	0	1	5	2	2	2	5	7	0	3.5	0	NA
253	10	3	22	1	20	2	2	2	1	0	5	2	2	2	5	7	0	3.5	0	1
254	10	3	22	2	1	1	1	1	2	1	5	2	2	2	5	7	0	3.5	0	1
255	10	3	22	3	0	0	0	0	0	0	5	2	2	2	5	7	0	3.5	0	1
256	10	3	23	1	5	2	1	2	2	0	5	2	2	2	5	7	0	3.5	0	1
257	10	3	23	2	50	1	2	1	1	0	5	2	2	2	5	7	0	3.5	0	1
258	10	3	23	3	0	0	0	0	0	1	5	2	2	2	5	7	0	3.5	0	1
259	10	3	24	1	20	1	2	2	2	0	5	2	2	2	5	7	0	3.5	0	1
260	10	3	24	2	1	2	1	1	1	1	5	2	2	2	5	7	0	3.5	0	1
261	10	3	24	3	0	0	0	0	0	0	5	2	2	2	5	7	0	3.5	0	1
262	10	3	25	1	1	2	2	2	1	1	5	2	2	2	5	7	0	3.5	0	1
263	10	3	25	2	20	1	1	1	2	0	5	2	2	2	5	7	0	3.5	0	1
264	10	3	25	3	0	0	0	0	0	0	5	2	2	2	5	7	0	3.5	0	1
265	10	3	26	1	5	1	2	2	2	0	5	2	2	2	5	7	0	3.5	0	1
266	10	3	26	2	50	2	1	1	1	0	5	2	2	2	5	7	0	3.5	0	1
267	10	3	26	3	0	0	0	0	0	1	5	2	2	2	5	7	0	3.5	0	1
268	10	3	27	1	50	2	1	2	2	0	5	2	2	2	5	7	0	3.5	0	1
269	10	3	27	2	20	1	2	1	1	0	5	2	2	2	5	7	0	3.5	0	1
270	10	3	27	3	0	0	0	0	0	1	5	2	2	2	5	7	0	3.5	0	1
271	11	2	10	1	20	1	2	1	2	0	5	2	2	0	5	4	1	2	0	NA
272	11	2	10	2	5	2	1	2	1	1	5	2	2	0	5	4	1	2	0	NA
273	11	2	10	3	0	0	0	0	0	0	5	2	2	0	5	4	1	2	0	NA
274	11	2	11	1	50	1	2	2	1	0	5	2	2	0	5	4	1	2	0	NA
275	11	2	11	2	1	2	1	1	2	1	5	2	2	0	5	4	1	2	0	NA
276	11	2	11	3	0	0	0	0	0	0	5	2	2	0	5	4	1	2	0	NA
277	11	2	12	1	5	1	1	1	1	1	5	2	2	0	5	4	1	2	0	NA
278	11	2	12	2	20	2	2	2	2	0	5	2	2	0	5	4	1	2	0	NA
279	11	2	12	3	0	0	0	0	0	0	5	2	2	0	5	4	1	2	0	NA
280	11	2	13	1	5	1	2	1	2	1	5	2	2	0	5	4	1	2	0	1
281	11	2	13	2	20	2	1	2	1	0	5	2	2	0	5	4	1	2	0	1
282	11	2	13	3	0	0	0	0	0	0	5	2	2	0	5	4	1	2	0	1
283	11	2	14	1	1	1	1	1	1	1	5	2	2	0	5	4	1	2	0	1
284	11	2	14	2	50	2	2	2	2	0	5	2	2	0	5	4	1	2	0	1
285	11	2	14	3	0	0	0	0	0	0	5	2	2	0	5	4	1	2	0	1
286	11	2	15	1	20	2	1	1	2	0	5	2	2	0	5	4	1	2	0	1
287	11	2	15	2	1	1	2	2	1	1	5	2	2	0	5	4	1	2	0	1
288	11	2	15	3	0	0	0	0	0	0	5	2	2	0	5	4	1	2	0	1
289	11	2	16	1	50	1	1	2	2	0	5	2	2	0	5	4	1	2	0	NA
290	11	2	16	2	5	2	2	1	1	1	5	2	2	0	5	4	1	2	0	NA
291	11	2	16	3	0	0	0	0	0	0	5	2	2	0	5	4	1	2	0	NA
292	11	2	17	1	50	2	1	1	1	0	5	2	2	0	5	4	1	2	0	NA
293	11	2	17	2	20	1	2	2	2	0	5	2	2	0	5	4	1	2	0	NA
294	11	2	17	3	0	0	0	0	0	1	5	2	2	0	5	4	1	2	0	NA
295	11	2	18	1	1	2	1	2	2	1	5	2	2	0	5	4	1	2	0	NA
296	11	2	18	2	5	1	2	1	1	0	5	2	2	0	5	4	1	2	0	NA
297	11	2	18	3	0	0	0	0	0	0	5	2	2	0	5	4	1	2	0	NA
298	12	4	28	1	1	1	1	2	1	0	4	2	1	0	1	NA	1	NA	0	1
299	12	4	28	2	5	2	2	1	2	1	4	2	1	0	1	NA	1	NA	0	1
300	12	4	28	3	0	0	0	0	0	0	4	2	1	0	1	NA	1	NA	0	1
301	12	4	29	1	20	2	1	1	1	0	4	2	1	0	1	NA	1	NA	0	1
302	12	4	29	2	1	1	2	2	2	1	4	2	1	0	1	NA	1	NA	0	1
303	12	4	29	3	0	0	0	0	0	0	4	2	1	0	1	NA	1	NA	0	1
304	12	4	30	1	50	2	2	1	2	0	4	2	1	0	1	NA	1	NA	0	1
305	12	4	30	2	5	1	1	2	1	1	4	2	1	0	1	NA	1	NA	0	1
306	12	4	30	3	0	0	0	0	0	0	4	2	1	0	1	NA	1	NA	0	1
307	12	4	31	1	50	1	2	1	1	0	4	2	1	0	1	NA	1	NA	0	1
308	12	4	31	2	20	2	1	2	2	0	4	2	1	0	1	NA	1	NA	0	1
309	12	4	31	3	0	0	0	0	0	1	4	2	1	0	1	NA	1	NA	0	1
310	12	4	32	1	1	1	1	1	2	1	4	2	1	0	1	NA	1	NA	0	1
311	12	4	32	2	5	2	2	2	1	0	4	2	1	0	1	NA	1	NA	0	1
312	12	4	32	3	0	0	0	0	0	0	4	2	1	0	1	NA	1	NA	0	1
313	12	4	33	1	5	1	1	1	2	0	4	2	1	0	1	NA	1	NA	0	1
314	12	4	33	2	1	2	2	2	1	1	4	2	1	0	1	NA	1	NA	0	1
315	12	4	33	3	0	0	0	0	0	0	4	2	1	0	1	NA	1	NA	0	1
316	12	4	34	1	20	2	1	1	1	0	4	2	1	0	1	NA	1	NA	0	1
317	12	4	34	2	50	1	2	2	2	0	4	2	1	0	1	NA	1	NA	0	1
318	12	4	34	3	0	0	0	0	0	1	4	2	1	0	1	NA	1	NA	0	1
319	12	4	35	1	50	1	1	2	1	0	4	2	1	0	1	NA	1	NA	0	1
320	12	4	35	2	1	2	2	1	2	1	4	2	1	0	1	NA	1	NA	0	1
321	12	4	35	3	0	0	0	0	0	0	4	2	1	0	1	NA	1	NA	0	1
322	12	4	36	1	5	2	1	2	2	1	4	2	1	0	1	NA	1	NA	0	1
323	12	4	36	2	20	1	2	1	1	0	4	2	1	0	1	NA	1	NA	0	1
324	12	4	36	3	0	0	0	0	0	0	4	2	1	0	1	NA	1	NA	0	1
325	13	3	19	1	5	1	1	1	2	1	6	1	3	2	5	NA	1	NA	0	1
326	13	3	19	2	20	2	2	2	1	0	6	1	3	2	5	NA	1	NA	0	1
327	13	3	19	3	0	0	0	0	0	0	6	1	3	2	5	NA	1	NA	0	1
328	13	3	20	1	50	1	1	2	1	0	6	1	3	2	5	NA	1	NA	0	1
329	13	3	20	2	1	2	2	1	2	1	6	1	3	2	5	NA	1	NA	0	1
330	13	3	20	3	0	0	0	0	0	0	6	1	3	2	5	NA	1	NA	0	1
331	13	3	21	1	5	1	1	2	1	1	6	1	3	2	5	NA	1	NA	0	1
332	13	3	21	2	50	2	2	1	2	0	6	1	3	2	5	NA	1	NA	0	1
333	13	3	21	3	0	0	0	0	0	0	6	1	3	2	5	NA	1	NA	0	1
334	13	3	22	1	20	2	2	2	1	1	6	1	3	2	5	NA	1	NA	0	NA
335	13	3	22	2	1	1	1	1	2	0	6	1	3	2	5	NA	1	NA	0	NA
336	13	3	22	3	0	0	0	0	0	0	6	1	3	2	5	NA	1	NA	0	NA
337	13	3	23	1	5	2	1	2	2	1	6	1	3	2	5	NA	1	NA	0	NA
338	13	3	23	2	50	1	2	1	1	0	6	1	3	2	5	NA	1	NA	0	NA
339	13	3	23	3	0	0	0	0	0	0	6	1	3	2	5	NA	1	NA	0	NA
340	13	3	24	1	20	1	2	2	2	1	6	1	3	2	5	NA	1	NA	0	NA
341	13	3	24	2	1	2	1	1	1	0	6	1	3	2	5	NA	1	NA	0	NA
342	13	3	24	3	0	0	0	0	0	0	6	1	3	2	5	NA	1	NA	0	NA
343	13	3	25	1	1	2	2	2	1	1	6	1	3	2	5	NA	1	NA	0	NA
344	13	3	25	2	20	1	1	1	2	0	6	1	3	2	5	NA	1	NA	0	NA
345	13	3	25	3	0	0	0	0	0	0	6	1	3	2	5	NA	1	NA	0	NA
346	13	3	26	1	5	1	2	2	2	1	6	1	3	2	5	NA	1	NA	0	NA
347	13	3	26	2	50	2	1	1	1	0	6	1	3	2	5	NA	1	NA	0	NA
348	13	3	26	3	0	0	0	0	0	0	6	1	3	2	5	NA	1	NA	0	NA
349	13	3	27	1	50	2	1	2	2	0	6	1	3	2	5	NA	1	NA	0	NA
350	13	3	27	2	20	1	2	1	1	1	6	1	3	2	5	NA	1	NA	0	NA
351	13	3	27	3	0	0	0	0	0	0	6	1	3	2	5	NA	1	NA	0	NA
352	14	4	28	1	1	1	1	2	1	0	3	2	6	0	NA	NA	0	0	0	NA
353	14	4	28	2	5	2	2	1	2	0	3	2	6	0	NA	NA	0	0	0	NA
354	14	4	28	3	0	0	0	0	0	1	3	2	6	0	NA	NA	0	0	0	NA
355	14	4	29	1	20	2	1	1	1	0	3	2	6	0	NA	NA	0	0	0	NA
356	14	4	29	2	1	1	2	2	2	0	3	2	6	0	NA	NA	0	0	0	NA
357	14	4	29	3	0	0	0	0	0	1	3	2	6	0	NA	NA	0	0	0	NA
358	14	4	30	1	50	2	2	1	2	0	3	2	6	0	NA	NA	0	0	0	NA
359	14	4	30	2	5	1	1	2	1	0	3	2	6	0	NA	NA	0	0	0	NA
360	14	4	30	3	0	0	0	0	0	1	3	2	6	0	NA	NA	0	0	0	NA
361	14	4	31	1	50	1	2	1	1	0	3	2	6	0	NA	NA	0	0	0	NA
362	14	4	31	2	20	2	1	2	2	0	3	2	6	0	NA	NA	0	0	0	NA
363	14	4	31	3	0	0	0	0	0	1	3	2	6	0	NA	NA	0	0	0	NA
364	14	4	32	1	1	1	1	1	2	0	3	2	6	0	NA	NA	0	0	0	NA
365	14	4	32	2	5	2	2	2	1	0	3	2	6	0	NA	NA	0	0	0	NA
366	14	4	32	3	0	0	0	0	0	1	3	2	6	0	NA	NA	0	0	0	NA
367	14	4	33	1	5	1	1	1	2	0	3	2	6	0	NA	NA	0	0	0	NA
368	14	4	33	2	1	2	2	2	1	0	3	2	6	0	NA	NA	0	0	0	NA
369	14	4	33	3	0	0	0	0	0	1	3	2	6	0	NA	NA	0	0	0	NA
370	14	4	34	1	20	2	1	1	1	0	3	2	6	0	NA	NA	0	0	0	NA
371	14	4	34	2	50	1	2	2	2	0	3	2	6	0	NA	NA	0	0	0	NA
372	14	4	34	3	0	0	0	0	0	1	3	2	6	0	NA	NA	0	0	0	NA
373	14	4	35	1	50	1	1	2	1	0	3	2	6	0	NA	NA	0	0	0	NA
374	14	4	35	2	1	2	2	1	2	0	3	2	6	0	NA	NA	0	0	0	NA
375	14	4	35	3	0	0	0	0	0	1	3	2	6	0	NA	NA	0	0	0	NA
376	14	4	36	1	5	2	1	2	2	0	3	2	6	0	NA	NA	0	0	0	NA
377	14	4	36	2	20	1	2	1	1	0	3	2	6	0	NA	NA	0	0	0	NA
378	14	4	36	3	0	0	0	0	0	1	3	2	6	0	NA	NA	0	0	0	NA
379	15	1	1	1	50	1	1	1	2	0	5	2	3	1	5	8	0	4	0	NA
380	15	1	1	2	5	2	2	2	1	1	5	2	3	1	5	8	0	4	0	NA
381	15	1	1	3	0	0	0	0	0	0	5	2	3	1	5	8	0	4	0	NA
382	15	1	2	1	20	2	1	2	2	1	5	2	3	1	5	8	0	4	0	NA
383	15	1	2	2	1	1	2	1	1	0	5	2	3	1	5	8	0	4	0	NA
384	15	1	2	3	0	0	0	0	0	0	5	2	3	1	5	8	0	4	0	NA
385	15	1	3	1	20	2	2	1	2	1	5	2	3	1	5	8	0	4	0	NA
386	15	1	3	2	5	1	1	2	1	0	5	2	3	1	5	8	0	4	0	NA
387	15	1	3	3	0	0	0	0	0	0	5	2	3	1	5	8	0	4	0	NA
388	15	1	4	1	50	2	1	1	1	0	5	2	3	1	5	8	0	4	0	NA
389	15	1	4	2	1	1	2	2	2	1	5	2	3	1	5	8	0	4	0	NA
390	15	1	4	3	0	0	0	0	0	0	5	2	3	1	5	8	0	4	0	NA
391	15	1	5	1	1	2	1	2	1	0	5	2	3	1	5	8	0	4	0	NA
392	15	1	5	2	5	1	2	1	2	1	5	2	3	1	5	8	0	4	0	NA
393	15	1	5	3	0	0	0	0	0	0	5	2	3	1	5	8	0	4	0	NA
394	15	1	6	1	50	2	2	2	2	0	5	2	3	1	5	8	0	4	0	NA
395	15	1	6	2	20	1	1	1	1	1	5	2	3	1	5	8	0	4	0	NA
396	15	1	6	3	0	0	0	0	0	0	5	2	3	1	5	8	0	4	0	NA
397	15	1	7	1	20	1	2	2	1	0	5	2	3	1	5	8	0	4	0	1
398	15	1	7	2	5	2	1	1	2	1	5	2	3	1	5	8	0	4	0	1
399	15	1	7	3	0	0	0	0	0	0	5	2	3	1	5	8	0	4	0	1
400	15	1	8	1	50	1	1	2	2	0	5	2	3	1	5	8	0	4	0	1
401	15	1	8	2	1	2	2	1	1	1	5	2	3	1	5	8	0	4	0	1
402	15	1	8	3	0	0	0	0	0	0	5	2	3	1	5	8	0	4	0	1
403	15	1	9	1	50	2	2	1	1	0	5	2	3	1	5	8	0	4	0	1
404	15	1	9	2	1	1	1	2	2	1	5	2	3	1	5	8	0	4	0	1
405	15	1	9	3	0	0	0	0	0	0	5	2	3	1	5	8	0	4	0	1
406	16	1	1	1	50	1	1	1	2	0	4	1	6	0	5	3	1	1.5	0	NA
407	16	1	1	2	5	2	2	2	1	1	4	1	6	0	5	3	1	1.5	0	NA
408	16	1	1	3	0	0	0	0	0	0	4	1	6	0	5	3	1	1.5	0	NA
409	16	1	2	1	20	2	1	2	2	1	4	1	6	0	5	3	1	1.5	0	NA
410	16	1	2	2	1	1	2	1	1	0	4	1	6	0	5	3	1	1.5	0	NA
411	16	1	2	3	0	0	0	0	0	0	4	1	6	0	5	3	1	1.5	0	NA
412	16	1	3	1	20	2	2	1	2	0	4	1	6	0	5	3	1	1.5	0	NA
413	16	1	3	2	5	1	1	2	1	1	4	1	6	0	5	3	1	1.5	0	NA
414	16	1	3	3	0	0	0	0	0	0	4	1	6	0	5	3	1	1.5	0	NA
415	16	1	4	1	50	2	1	1	1	0	4	1	6	0	5	3	1	1.5	0	2
416	16	1	4	2	1	1	2	2	2	1	4	1	6	0	5	3	1	1.5	0	2
417	16	1	4	3	0	0	0	0	0	0	4	1	6	0	5	3	1	1.5	0	2
418	16	1	5	1	1	2	1	2	1	0	4	1	6	0	5	3	1	1.5	0	2
419	16	1	5	2	5	1	2	1	2	1	4	1	6	0	5	3	1	1.5	0	2
420	16	1	5	3	0	0	0	0	0	0	4	1	6	0	5	3	1	1.5	0	2
421	16	1	6	1	50	2	2	2	2	0	4	1	6	0	5	3	1	1.5	0	2
422	16	1	6	2	20	1	1	1	1	1	4	1	6	0	5	3	1	1.5	0	2
423	16	1	6	3	0	0	0	0	0	0	4	1	6	0	5	3	1	1.5	0	2
424	16	1	7	1	20	1	2	2	1	1	4	1	6	0	5	3	1	1.5	0	NA
425	16	1	7	2	5	2	1	1	2	0	4	1	6	0	5	3	1	1.5	0	NA
426	16	1	7	3	0	0	0	0	0	0	4	1	6	0	5	3	1	1.5	0	NA
427	16	1	8	1	50	1	1	2	2	0	4	1	6	0	5	3	1	1.5	0	NA
428	16	1	8	2	1	2	2	1	1	1	4	1	6	0	5	3	1	1.5	0	NA
429	16	1	8	3	0	0	0	0	0	0	4	1	6	0	5	3	1	1.5	0	NA
430	16	1	9	1	50	2	2	1	1	0	4	1	6	0	5	3	1	1.5	0	NA
431	16	1	9	2	1	1	1	2	2	1	4	1	6	0	5	3	1	1.5	0	NA
432	16	1	9	3	0	0	0	0	0	0	4	1	6	0	5	3	1	1.5	0	NA
433	17	1	1	1	50	1	1	1	2	0	6	2	2	2	5	7	1	3.5	0	NA
434	17	1	1	2	5	2	2	2	1	1	6	2	2	2	5	7	1	3.5	0	NA
435	17	1	1	3	0	0	0	0	0	0	6	2	2	2	5	7	1	3.5	0	NA
436	17	1	2	1	20	2	1	2	2	1	6	2	2	2	5	7	1	3.5	0	NA
437	17	1	2	2	1	1	2	1	1	0	6	2	2	2	5	7	1	3.5	0	NA
438	17	1	2	3	0	0	0	0	0	0	6	2	2	2	5	7	1	3.5	0	NA
439	17	1	3	1	20	2	2	1	2	1	6	2	2	2	5	7	1	3.5	0	NA
440	17	1	3	2	5	1	1	2	1	0	6	2	2	2	5	7	1	3.5	0	NA
441	17	1	3	3	0	0	0	0	0	0	6	2	2	2	5	7	1	3.5	0	NA
442	17	1	4	1	50	2	1	1	1	0	6	2	2	2	5	7	1	3.5	0	NA
443	17	1	4	2	1	1	2	2	2	1	6	2	2	2	5	7	1	3.5	0	NA
444	17	1	4	3	0	0	0	0	0	0	6	2	2	2	5	7	1	3.5	0	NA
445	17	1	5	1	1	2	1	2	1	0	6	2	2	2	5	7	1	3.5	0	NA
446	17	1	5	2	5	1	2	1	2	1	6	2	2	2	5	7	1	3.5	0	NA
447	17	1	5	3	0	0	0	0	0	0	6	2	2	2	5	7	1	3.5	0	NA
448	17	1	6	1	50	2	2	2	2	1	6	2	2	2	5	7	1	3.5	0	NA
449	17	1	6	2	20	1	1	1	1	0	6	2	2	2	5	7	1	3.5	0	NA
450	17	1	6	3	0	0	0	0	0	0	6	2	2	2	5	7	1	3.5	0	NA
451	17	1	7	1	20	1	2	2	1	1	6	2	2	2	5	7	1	3.5	0	NA
452	17	1	7	2	5	2	1	1	2	0	6	2	2	2	5	7	1	3.5	0	NA
453	17	1	7	3	0	0	0	0	0	0	6	2	2	2	5	7	1	3.5	0	NA
454	17	1	8	1	50	1	1	2	2	1	6	2	2	2	5	7	1	3.5	0	NA
455	17	1	8	2	1	2	2	1	1	0	6	2	2	2	5	7	1	3.5	0	NA
456	17	1	8	3	0	0	0	0	0	0	6	2	2	2	5	7	1	3.5	0	NA
457	17	1	9	1	50	2	2	1	1	0	6	2	2	2	5	7	1	3.5	0	NA
458	17	1	9	2	1	1	1	2	2	1	6	2	2	2	5	7	1	3.5	0	NA
459	17	1	9	3	0	0	0	0	0	0	6	2	2	2	5	7	1	3.5	0	NA
460	18	4	28	1	1	1	1	2	1	0	6	2	3	0	5	7	0	3.5	0	1
461	18	4	28	2	5	2	2	1	2	1	6	2	3	0	5	7	0	3.5	0	1
462	18	4	28	3	0	0	0	0	0	0	6	2	3	0	5	7	0	3.5	0	1
463	18	4	29	1	20	2	1	1	1	1	6	2	3	0	5	7	0	3.5	0	1
464	18	4	29	2	1	1	2	2	2	0	6	2	3	0	5	7	0	3.5	0	1
465	18	4	29	3	0	0	0	0	0	0	6	2	3	0	5	7	0	3.5	0	1
466	18	4	30	1	50	2	2	1	2	1	6	2	3	0	5	7	0	3.5	0	1
467	18	4	30	2	5	1	1	2	1	0	6	2	3	0	5	7	0	3.5	0	1
468	18	4	30	3	0	0	0	0	0	0	6	2	3	0	5	7	0	3.5	0	1
469	18	4	31	1	50	1	2	1	1	0	6	2	3	0	5	7	0	3.5	0	1
470	18	4	31	2	20	2	1	2	2	1	6	2	3	0	5	7	0	3.5	0	1
471	18	4	31	3	0	0	0	0	0	0	6	2	3	0	5	7	0	3.5	0	1
472	18	4	32	1	1	1	1	1	2	0	6	2	3	0	5	7	0	3.5	0	1
473	18	4	32	2	5	2	2	2	1	1	6	2	3	0	5	7	0	3.5	0	1
474	18	4	32	3	0	0	0	0	0	0	6	2	3	0	5	7	0	3.5	0	1
475	18	4	33	1	5	1	1	1	2	0	6	2	3	0	5	7	0	3.5	0	1
476	18	4	33	2	1	2	2	2	1	1	6	2	3	0	5	7	0	3.5	0	1
477	18	4	33	3	0	0	0	0	0	0	6	2	3	0	5	7	0	3.5	0	1
478	18	4	34	1	20	2	1	1	1	1	6	2	3	0	5	7	0	3.5	0	1
479	18	4	34	2	50	1	2	2	2	0	6	2	3	0	5	7	0	3.5	0	1
480	18	4	34	3	0	0	0	0	0	0	6	2	3	0	5	7	0	3.5	0	1
481	18	4	35	1	50	1	1	2	1	0	6	2	3	0	5	7	0	3.5	0	1
482	18	4	35	2	1	2	2	1	2	1	6	2	3	0	5	7	0	3.5	0	1
483	18	4	35	3	0	0	0	0	0	0	6	2	3	0	5	7	0	3.5	0	1
484	18	4	36	1	5	2	1	2	2	1	6	2	3	0	5	7	0	3.5	0	1
485	18	4	36	2	20	1	2	1	1	0	6	2	3	0	5	7	0	3.5	0	1
486	18	4	36	3	0	0	0	0	0	0	6	2	3	0	5	7	0	3.5	0	1
487	19	4	28	1	1	1	1	2	1	NA	4	2	4	1	5	3	1	1.5	NA	NA
488	19	4	28	2	5	2	2	1	2	NA	4	2	4	1	5	3	1	1.5	NA	NA
489	19	4	28	3	0	0	0	0	0	NA	4	2	4	1	5	3	1	1.5	NA	NA
490	19	4	29	1	20	2	1	1	1	NA	4	2	4	1	5	3	1	1.5	NA	NA
491	19	4	29	2	1	1	2	2	2	NA	4	2	4	1	5	3	1	1.5	NA	NA
492	19	4	29	3	0	0	0	0	0	NA	4	2	4	1	5	3	1	1.5	NA	NA
493	19	4	30	1	50	2	2	1	2	NA	4	2	4	1	5	3	1	1.5	NA	NA
494	19	4	30	2	5	1	1	2	1	NA	4	2	4	1	5	3	1	1.5	NA	NA
495	19	4	30	3	0	0	0	0	0	NA	4	2	4	1	5	3	1	1.5	NA	NA
496	19	4	31	1	50	1	2	1	1	NA	4	2	4	1	5	3	1	1.5	NA	1
497	19	4	31	2	20	2	1	2	2	NA	4	2	4	1	5	3	1	1.5	NA	1
498	19	4	31	3	0	0	0	0	0	NA	4	2	4	1	5	3	1	1.5	NA	1
499	19	4	32	1	1	1	1	1	2	NA	4	2	4	1	5	3	1	1.5	NA	1
500	19	4	32	2	5	2	2	2	1	NA	4	2	4	1	5	3	1	1.5	NA	1
501	19	4	32	3	0	0	0	0	0	NA	4	2	4	1	5	3	1	1.5	NA	1
502	19	4	33	1	5	1	1	1	2	NA	4	2	4	1	5	3	1	1.5	NA	1
503	19	4	33	2	1	2	2	2	1	NA	4	2	4	1	5	3	1	1.5	NA	1
504	19	4	33	3	0	0	0	0	0	NA	4	2	4	1	5	3	1	1.5	NA	1
505	19	4	34	1	20	2	1	1	1	NA	4	2	4	1	5	3	1	1.5	NA	NA
506	19	4	34	2	50	1	2	2	2	NA	4	2	4	1	5	3	1	1.5	NA	NA
507	19	4	34	3	0	0	0	0	0	NA	4	2	4	1	5	3	1	1.5	NA	NA
508	19	4	35	1	50	1	1	2	1	NA	4	2	4	1	5	3	1	1.5	NA	NA
509	19	4	35	2	1	2	2	1	2	NA	4	2	4	1	5	3	1	1.5	NA	NA
510	19	4	35	3	0	0	0	0	0	NA	4	2	4	1	5	3	1	1.5	NA	NA
511	19	4	36	1	5	2	1	2	2	NA	4	2	4	1	5	3	1	1.5	NA	NA
512	19	4	36	2	20	1	2	1	1	NA	4	2	4	1	5	3	1	1.5	NA	NA
513	19	4	36	3	0	0	0	0	0	NA	4	2	4	1	5	3	1	1.5	NA	NA
514	20	3	19	1	5	1	1	1	2	0	6	1	4	1	5	6	0	3	0	NA
515	20	3	19	2	20	2	2	2	1	1	6	1	4	1	5	6	0	3	0	NA
516	20	3	19	3	0	0	0	0	0	0	6	1	4	1	5	6	0	3	0	NA
517	20	3	20	1	50	1	1	2	1	1	6	1	4	1	5	6	0	3	0	NA
518	20	3	20	2	1	2	2	1	2	0	6	1	4	1	5	6	0	3	0	NA
519	20	3	20	3	0	0	0	0	0	0	6	1	4	1	5	6	0	3	0	NA
520	20	3	21	1	5	1	1	2	1	1	6	1	4	1	5	6	0	3	0	NA
521	20	3	21	2	50	2	2	1	2	0	6	1	4	1	5	6	0	3	0	NA
522	20	3	21	3	0	0	0	0	0	0	6	1	4	1	5	6	0	3	0	NA
523	20	3	22	1	20	2	2	2	1	1	6	1	4	1	5	6	0	3	0	1
524	20	3	22	2	1	1	1	1	2	0	6	1	4	1	5	6	0	3	0	1
525	20	3	22	3	0	0	0	0	0	0	6	1	4	1	5	6	0	3	0	1
526	20	3	23	1	5	2	1	2	2	1	6	1	4	1	5	6	0	3	0	1
527	20	3	23	2	50	1	2	1	1	0	6	1	4	1	5	6	0	3	0	1
528	20	3	23	3	0	0	0	0	0	0	6	1	4	1	5	6	0	3	0	1
529	20	3	24	1	20	1	2	2	2	1	6	1	4	1	5	6	0	3	0	1
530	20	3	24	2	1	2	1	1	1	0	6	1	4	1	5	6	0	3	0	1
531	20	3	24	3	0	0	0	0	0	0	6	1	4	1	5	6	0	3	0	1
532	20	3	25	1	1	2	2	2	1	1	6	1	4	1	5	6	0	3	0	NA
533	20	3	25	2	20	1	1	1	2	0	6	1	4	1	5	6	0	3	0	NA
534	20	3	25	3	0	0	0	0	0	0	6	1	4	1	5	6	0	3	0	NA
535	20	3	26	1	5	1	2	2	2	1	6	1	4	1	5	6	0	3	0	NA
536	20	3	26	2	50	2	1	1	1	0	6	1	4	1	5	6	0	3	0	NA
537	20	3	26	3	0	0	0	0	0	0	6	1	4	1	5	6	0	3	0	NA
538	20	3	27	1	50	2	1	2	2	1	6	1	4	1	5	6	0	3	0	NA
539	20	3	27	2	20	1	2	1	1	0	6	1	4	1	5	6	0	3	0	NA
540	20	3	27	3	0	0	0	0	0	0	6	1	4	1	5	6	0	3	0	NA
541	21	4	28	1	1	1	1	2	1	NA	3	1	5	0	5	8	1	4	NA	NA
542	21	4	28	2	5	2	2	1	2	NA	3	1	5	0	5	8	1	4	NA	NA
543	21	4	28	3	0	0	0	0	0	NA	3	1	5	0	5	8	1	4	NA	NA
544	21	4	29	1	20	2	1	1	1	NA	3	1	5	0	5	8	1	4	NA	NA
545	21	4	29	2	1	1	2	2	2	NA	3	1	5	0	5	8	1	4	NA	NA
546	21	4	29	3	0	0	0	0	0	NA	3	1	5	0	5	8	1	4	NA	NA
547	21	4	30	1	50	2	2	1	2	NA	3	1	5	0	5	8	1	4	NA	NA
548	21	4	30	2	5	1	1	2	1	NA	3	1	5	0	5	8	1	4	NA	NA
549	21	4	30	3	0	0	0	0	0	NA	3	1	5	0	5	8	1	4	NA	NA
550	21	4	31	1	50	1	2	1	1	NA	3	1	5	0	5	8	1	4	NA	NA
551	21	4	31	2	20	2	1	2	2	NA	3	1	5	0	5	8	1	4	NA	NA
552	21	4	31	3	0	0	0	0	0	NA	3	1	5	0	5	8	1	4	NA	NA
553	21	4	32	1	1	1	1	1	2	NA	3	1	5	0	5	8	1	4	NA	NA
554	21	4	32	2	5	2	2	2	1	NA	3	1	5	0	5	8	1	4	NA	NA
555	21	4	32	3	0	0	0	0	0	NA	3	1	5	0	5	8	1	4	NA	NA
556	21	4	33	1	5	1	1	1	2	NA	3	1	5	0	5	8	1	4	NA	NA
557	21	4	33	2	1	2	2	2	1	NA	3	1	5	0	5	8	1	4	NA	NA
558	21	4	33	3	0	0	0	0	0	NA	3	1	5	0	5	8	1	4	NA	NA
559	21	4	34	1	20	2	1	1	1	NA	3	1	5	0	5	8	1	4	NA	1
560	21	4	34	2	50	1	2	2	2	NA	3	1	5	0	5	8	1	4	NA	1
561	21	4	34	3	0	0	0	0	0	NA	3	1	5	0	5	8	1	4	NA	1
562	21	4	35	1	50	1	1	2	1	NA	3	1	5	0	5	8	1	4	NA	1
563	21	4	35	2	1	2	2	1	2	NA	3	1	5	0	5	8	1	4	NA	1
564	21	4	35	3	0	0	0	0	0	NA	3	1	5	0	5	8	1	4	NA	1
565	21	4	36	1	5	2	1	2	2	NA	3	1	5	0	5	8	1	4	NA	1
566	21	4	36	2	20	1	2	1	1	NA	3	1	5	0	5	8	1	4	NA	1
567	21	4	36	3	0	0	0	0	0	NA	3	1	5	0	5	8	1	4	NA	1
568	22	3	19	1	5	1	1	1	2	1	3	2	5	0	5	1	1	0.5	0	NA
569	22	3	19	2	20	2	2	2	1	0	3	2	5	0	5	1	1	0.5	0	NA
570	22	3	19	3	0	0	0	0	0	0	3	2	5	0	5	1	1	0.5	0	NA
571	22	3	20	1	50	1	1	2	1	0	3	2	5	0	5	1	1	0.5	0	NA
572	22	3	20	2	1	2	2	1	2	1	3	2	5	0	5	1	1	0.5	0	NA
573	22	3	20	3	0	0	0	0	0	0	3	2	5	0	5	1	1	0.5	0	NA
574	22	3	21	1	5	1	1	2	1	1	3	2	5	0	5	1	1	0.5	0	NA
575	22	3	21	2	50	2	2	1	2	0	3	2	5	0	5	1	1	0.5	0	NA
576	22	3	21	3	0	0	0	0	0	0	3	2	5	0	5	1	1	0.5	0	NA
577	22	3	22	1	20	2	2	2	1	0	3	2	5	0	5	1	1	0.5	0	NA
578	22	3	22	2	1	1	1	1	2	1	3	2	5	0	5	1	1	0.5	0	NA
579	22	3	22	3	0	0	0	0	0	0	3	2	5	0	5	1	1	0.5	0	NA
580	22	3	23	1	5	2	1	2	2	1	3	2	5	0	5	1	1	0.5	0	NA
581	22	3	23	2	50	1	2	1	1	0	3	2	5	0	5	1	1	0.5	0	NA
582	22	3	23	3	0	0	0	0	0	0	3	2	5	0	5	1	1	0.5	0	NA
583	22	3	24	1	20	1	2	2	2	1	3	2	5	0	5	1	1	0.5	0	NA
584	22	3	24	2	1	2	1	1	1	0	3	2	5	0	5	1	1	0.5	0	NA
585	22	3	24	3	0	0	0	0	0	0	3	2	5	0	5	1	1	0.5	0	NA
586	22	3	25	1	1	2	2	2	1	1	3	2	5	0	5	1	1	0.5	0	NA
587	22	3	25	2	20	1	1	1	2	0	3	2	5	0	5	1	1	0.5	0	NA
588	22	3	25	3	0	0	0	0	0	0	3	2	5	0	5	1	1	0.5	0	NA
589	22	3	26	1	5	1	2	2	2	1	3	2	5	0	5	1	1	0.5	0	NA
590	22	3	26	2	50	2	1	1	1	0	3	2	5	0	5	1	1	0.5	0	NA
591	22	3	26	3	0	0	0	0	0	0	3	2	5	0	5	1	1	0.5	0	NA
592	22	3	27	1	50	2	1	2	2	0	3	2	5	0	5	1	1	0.5	0	NA
593	22	3	27	2	20	1	2	1	1	1	3	2	5	0	5	1	1	0.5	0	NA
594	22	3	27	3	0	0	0	0	0	0	3	2	5	0	5	1	1	0.5	0	NA
595	23	3	19	1	5	1	1	1	2	1	4	2	6	NA	5	1	1	0.5	0	NA
596	23	3	19	2	20	2	2	2	1	0	4	2	6	NA	5	1	1	0.5	0	NA
597	23	3	19	3	0	0	0	0	0	0	4	2	6	NA	5	1	1	0.5	0	NA
598	23	3	20	1	50	1	1	2	1	0	4	2	6	NA	5	1	1	0.5	0	NA
599	23	3	20	2	1	2	2	1	2	1	4	2	6	NA	5	1	1	0.5	0	NA
600	23	3	20	3	0	0	0	0	0	0	4	2	6	NA	5	1	1	0.5	0	NA
601	23	3	21	1	5	1	1	2	1	1	4	2	6	NA	5	1	1	0.5	0	NA
602	23	3	21	2	50	2	2	1	2	0	4	2	6	NA	5	1	1	0.5	0	NA
603	23	3	21	3	0	0	0	0	0	0	4	2	6	NA	5	1	1	0.5	0	NA
604	23	3	22	1	20	2	2	2	1	0	4	2	6	NA	5	1	1	0.5	0	1
605	23	3	22	2	1	1	1	1	2	1	4	2	6	NA	5	1	1	0.5	0	1
606	23	3	22	3	0	0	0	0	0	0	4	2	6	NA	5	1	1	0.5	0	1
607	23	3	23	1	5	2	1	2	2	1	4	2	6	NA	5	1	1	0.5	0	1
608	23	3	23	2	50	1	2	1	1	0	4	2	6	NA	5	1	1	0.5	0	1
609	23	3	23	3	0	0	0	0	0	0	4	2	6	NA	5	1	1	0.5	0	1
610	23	3	24	1	20	1	2	2	2	0	4	2	6	NA	5	1	1	0.5	0	1
611	23	3	24	2	1	2	1	1	1	1	4	2	6	NA	5	1	1	0.5	0	1
612	23	3	24	3	0	0	0	0	0	0	4	2	6	NA	5	1	1	0.5	0	1
613	23	3	25	1	1	2	2	2	1	1	4	2	6	NA	5	1	1	0.5	0	1
614	23	3	25	2	20	1	1	1	2	0	4	2	6	NA	5	1	1	0.5	0	1
615	23	3	25	3	0	0	0	0	0	0	4	2	6	NA	5	1	1	0.5	0	1
616	23	3	26	1	5	1	2	2	2	1	4	2	6	NA	5	1	1	0.5	0	1
617	23	3	26	2	50	2	1	1	1	0	4	2	6	NA	5	1	1	0.5	0	1
618	23	3	26	3	0	0	0	0	0	0	4	2	6	NA	5	1	1	0.5	0	1
619	23	3	27	1	50	2	1	2	2	0	4	2	6	NA	5	1	1	0.5	0	1
620	23	3	27	2	20	1	2	1	1	1	4	2	6	NA	5	1	1	0.5	0	1
621	23	3	27	3	0	0	0	0	0	0	4	2	6	NA	5	1	1	0.5	0	1
622	24	4	28	1	1	1	1	2	1	0	4	2	5	0	1	3	0	3	0	NA
623	24	4	28	2	5	2	2	1	2	1	4	2	5	0	1	3	0	3	0	NA
624	24	4	28	3	0	0	0	0	0	0	4	2	5	0	1	3	0	3	0	NA
625	24	4	29	1	20	2	1	1	1	0	4	2	5	0	1	3	0	3	0	NA
626	24	4	29	2	1	1	2	2	2	1	4	2	5	0	1	3	0	3	0	NA
627	24	4	29	3	0	0	0	0	0	0	4	2	5	0	1	3	0	3	0	NA
628	24	4	30	1	50	2	2	1	2	0	4	2	5	0	1	3	0	3	0	NA
629	24	4	30	2	5	1	1	2	1	1	4	2	5	0	1	3	0	3	0	NA
630	24	4	30	3	0	0	0	0	0	0	4	2	5	0	1	3	0	3	0	NA
631	24	4	31	1	50	1	2	1	1	0	4	2	5	0	1	3	0	3	0	2
632	24	4	31	2	20	2	1	2	2	1	4	2	5	0	1	3	0	3	0	2
633	24	4	31	3	0	0	0	0	0	0	4	2	5	0	1	3	0	3	0	2
634	24	4	32	1	1	1	1	1	2	0	4	2	5	0	1	3	0	3	0	2
635	24	4	32	2	5	2	2	2	1	1	4	2	5	0	1	3	0	3	0	2
636	24	4	32	3	0	0	0	0	0	0	4	2	5	0	1	3	0	3	0	2
637	24	4	33	1	5	1	1	1	2	0	4	2	5	0	1	3	0	3	0	2
638	24	4	33	2	1	2	2	2	1	1	4	2	5	0	1	3	0	3	0	2
639	24	4	33	3	0	0	0	0	0	0	4	2	5	0	1	3	0	3	0	2
640	24	4	34	1	20	2	1	1	1	1	4	2	5	0	1	3	0	3	0	NA
641	24	4	34	2	50	1	2	2	2	0	4	2	5	0	1	3	0	3	0	NA
642	24	4	34	3	0	0	0	0	0	0	4	2	5	0	1	3	0	3	0	NA
643	24	4	35	1	50	1	1	2	1	0	4	2	5	0	1	3	0	3	0	NA
644	24	4	35	2	1	2	2	1	2	1	4	2	5	0	1	3	0	3	0	NA
645	24	4	35	3	0	0	0	0	0	0	4	2	5	0	1	3	0	3	0	NA
646	24	4	36	1	5	2	1	2	2	0	4	2	5	0	1	3	0	3	0	NA
647	24	4	36	2	20	1	2	1	1	1	4	2	5	0	1	3	0	3	0	NA
648	24	4	36	3	0	0	0	0	0	0	4	2	5	0	1	3	0	3	0	NA
649	25	3	19	1	5	1	1	1	2	0	5	2	4	0	1	3	1	3	0	2
650	25	3	19	2	20	2	2	2	1	1	5	2	4	0	1	3	1	3	0	2
651	25	3	19	3	0	0	0	0	0	0	5	2	4	0	1	3	1	3	0	2
652	25	3	20	1	50	1	1	2	1	0	5	2	4	0	1	3	1	3	0	2
653	25	3	20	2	1	2	2	1	2	1	5	2	4	0	1	3	1	3	0	2
654	25	3	20	3	0	0	0	0	0	0	5	2	4	0	1	3	1	3	0	2
655	25	3	21	1	5	1	1	2	1	1	5	2	4	0	1	3	1	3	0	2
656	25	3	21	2	50	2	2	1	2	0	5	2	4	0	1	3	1	3	0	2
657	25	3	21	3	0	0	0	0	0	0	5	2	4	0	1	3	1	3	0	2
658	25	3	22	1	20	2	2	2	1	1	5	2	4	0	1	3	1	3	0	NA
659	25	3	22	2	1	1	1	1	2	0	5	2	4	0	1	3	1	3	0	NA
660	25	3	22	3	0	0	0	0	0	0	5	2	4	0	1	3	1	3	0	NA
661	25	3	23	1	5	2	1	2	2	1	5	2	4	0	1	3	1	3	0	NA
662	25	3	23	2	50	1	2	1	1	0	5	2	4	0	1	3	1	3	0	NA
663	25	3	23	3	0	0	0	0	0	0	5	2	4	0	1	3	1	3	0	NA
664	25	3	24	1	20	1	2	2	2	1	5	2	4	0	1	3	1	3	0	NA
665	25	3	24	2	1	2	1	1	1	0	5	2	4	0	1	3	1	3	0	NA
666	25	3	24	3	0	0	0	0	0	0	5	2	4	0	1	3	1	3	0	NA
667	25	3	25	1	1	2	2	2	1	1	5	2	4	0	1	3	1	3	0	NA
668	25	3	25	2	20	1	1	1	2	0	5	2	4	0	1	3	1	3	0	NA
669	25	3	25	3	0	0	0	0	0	0	5	2	4	0	1	3	1	3	0	NA
670	25	3	26	1	5	1	2	2	2	1	5	2	4	0	1	3	1	3	0	NA
671	25	3	26	2	50	2	1	1	1	0	5	2	4	0	1	3	1	3	0	NA
672	25	3	26	3	0	0	0	0	0	0	5	2	4	0	1	3	1	3	0	NA
673	25	3	27	1	50	2	1	2	2	0	5	2	4	0	1	3	1	3	0	NA
674	25	3	27	2	20	1	2	1	1	1	5	2	4	0	1	3	1	3	0	NA
675	25	3	27	3	0	0	0	0	0	0	5	2	4	0	1	3	1	3	0	NA
676	26	1	1	1	50	1	1	1	2	0	4	2	4	0	NA	4	1	4	0	NA
677	26	1	1	2	5	2	2	2	1	1	4	2	4	0	NA	4	1	4	0	NA
678	26	1	1	3	0	0	0	0	0	0	4	2	4	0	NA	4	1	4	0	NA
679	26	1	2	1	20	2	1	2	2	0	4	2	4	0	NA	4	1	4	0	NA
680	26	1	2	2	1	1	2	1	1	1	4	2	4	0	NA	4	1	4	0	NA
681	26	1	2	3	0	0	0	0	0	0	4	2	4	0	NA	4	1	4	0	NA
682	26	1	3	1	20	2	2	1	2	0	4	2	4	0	NA	4	1	4	0	NA
683	26	1	3	2	5	1	1	2	1	1	4	2	4	0	NA	4	1	4	0	NA
684	26	1	3	3	0	0	0	0	0	0	4	2	4	0	NA	4	1	4	0	NA
685	26	1	4	1	50	2	1	1	1	0	4	2	4	0	NA	4	1	4	0	NA
686	26	1	4	2	1	1	2	2	2	1	4	2	4	0	NA	4	1	4	0	NA
687	26	1	4	3	0	0	0	0	0	0	4	2	4	0	NA	4	1	4	0	NA
688	26	1	5	1	1	2	1	2	1	1	4	2	4	0	NA	4	1	4	0	NA
689	26	1	5	2	5	1	2	1	2	0	4	2	4	0	NA	4	1	4	0	NA
690	26	1	5	3	0	0	0	0	0	0	4	2	4	0	NA	4	1	4	0	NA
691	26	1	6	1	50	2	2	2	2	0	4	2	4	0	NA	4	1	4	0	NA
692	26	1	6	2	20	1	1	1	1	1	4	2	4	0	NA	4	1	4	0	NA
693	26	1	6	3	0	0	0	0	0	0	4	2	4	0	NA	4	1	4	0	NA
694	26	1	7	1	20	1	2	2	1	0	4	2	4	0	NA	4	1	4	0	NA
695	26	1	7	2	5	2	1	1	2	1	4	2	4	0	NA	4	1	4	0	NA
696	26	1	7	3	0	0	0	0	0	0	4	2	4	0	NA	4	1	4	0	NA
697	26	1	8	1	50	1	1	2	2	0	4	2	4	0	NA	4	1	4	0	NA
698	26	1	8	2	1	2	2	1	1	1	4	2	4	0	NA	4	1	4	0	NA
699	26	1	8	3	0	0	0	0	0	0	4	2	4	0	NA	4	1	4	0	NA
700	26	1	9	1	50	2	2	1	1	0	4	2	4	0	NA	4	1	4	0	NA
701	26	1	9	2	1	1	1	2	2	1	4	2	4	0	NA	4	1	4	0	NA
702	26	1	9	3	0	0	0	0	0	0	4	2	4	0	NA	4	1	4	0	NA
703	27	2	10	1	20	1	2	1	2	0	4	2	6	NA	5	NA	1	NA	0	NA
704	27	2	10	2	5	2	1	2	1	0	4	2	6	NA	5	NA	1	NA	0	NA
705	27	2	10	3	0	0	0	0	0	1	4	2	6	NA	5	NA	1	NA	0	NA
706	27	2	11	1	50	1	2	2	1	0	4	2	6	NA	5	NA	1	NA	0	NA
707	27	2	11	2	1	2	1	1	2	0	4	2	6	NA	5	NA	1	NA	0	NA
708	27	2	11	3	0	0	0	0	0	1	4	2	6	NA	5	NA	1	NA	0	NA
709	27	2	12	1	5	1	1	1	1	0	4	2	6	NA	5	NA	1	NA	0	NA
710	27	2	12	2	20	2	2	2	2	0	4	2	6	NA	5	NA	1	NA	0	NA
711	27	2	12	3	0	0	0	0	0	1	4	2	6	NA	5	NA	1	NA	0	NA
712	27	2	13	1	5	1	2	1	2	0	4	2	6	NA	5	NA	1	NA	0	NA
713	27	2	13	2	20	2	1	2	1	0	4	2	6	NA	5	NA	1	NA	0	NA
714	27	2	13	3	0	0	0	0	0	1	4	2	6	NA	5	NA	1	NA	0	NA
715	27	2	14	1	1	1	1	1	1	0	4	2	6	NA	5	NA	1	NA	0	NA
716	27	2	14	2	50	2	2	2	2	0	4	2	6	NA	5	NA	1	NA	0	NA
717	27	2	14	3	0	0	0	0	0	1	4	2	6	NA	5	NA	1	NA	0	NA
718	27	2	15	1	20	2	1	1	2	0	4	2	6	NA	5	NA	1	NA	0	NA
719	27	2	15	2	1	1	2	2	1	0	4	2	6	NA	5	NA	1	NA	0	NA
720	27	2	15	3	0	0	0	0	0	1	4	2	6	NA	5	NA	1	NA	0	NA
721	27	2	16	1	50	1	1	2	2	0	4	2	6	NA	5	NA	1	NA	0	NA
722	27	2	16	2	5	2	2	1	1	0	4	2	6	NA	5	NA	1	NA	0	NA
723	27	2	16	3	0	0	0	0	0	1	4	2	6	NA	5	NA	1	NA	0	NA
724	27	2	17	1	50	2	1	1	1	0	4	2	6	NA	5	NA	1	NA	0	NA
725	27	2	17	2	20	1	2	2	2	0	4	2	6	NA	5	NA	1	NA	0	NA
726	27	2	17	3	0	0	0	0	0	1	4	2	6	NA	5	NA	1	NA	0	NA
727	27	2	18	1	1	2	1	2	2	0	4	2	6	NA	5	NA	1	NA	0	NA
728	27	2	18	2	5	1	2	1	1	0	4	2	6	NA	5	NA	1	NA	0	NA
729	27	2	18	3	0	0	0	0	0	1	4	2	6	NA	5	NA	1	NA	0	NA
730	28	1	1	1	50	1	1	1	2	0	4	2	1	0	1	1	0	1	0	NA
731	28	1	1	2	5	2	2	2	1	1	4	2	1	0	1	1	0	1	0	NA
732	28	1	1	3	0	0	0	0	0	0	4	2	1	0	1	1	0	1	0	NA
733	28	1	2	1	20	2	1	2	2	0	4	2	1	0	1	1	0	1	0	NA
734	28	1	2	2	1	1	2	1	1	1	4	2	1	0	1	1	0	1	0	NA
735	28	1	2	3	0	0	0	0	0	0	4	2	1	0	1	1	0	1	0	NA
736	28	1	3	1	20	2	2	1	2	0	4	2	1	0	1	1	0	1	0	NA
737	28	1	3	2	5	1	1	2	1	1	4	2	1	0	1	1	0	1	0	NA
738	28	1	3	3	0	0	0	0	0	0	4	2	1	0	1	1	0	1	0	NA
739	28	1	4	1	50	2	1	1	1	0	4	2	1	0	1	1	0	1	0	NA
740	28	1	4	2	1	1	2	2	2	1	4	2	1	0	1	1	0	1	0	NA
741	28	1	4	3	0	0	0	0	0	0	4	2	1	0	1	1	0	1	0	NA
742	28	1	5	1	1	2	1	2	1	1	4	2	1	0	1	1	0	1	0	NA
743	28	1	5	2	5	1	2	1	2	0	4	2	1	0	1	1	0	1	0	NA
744	28	1	5	3	0	0	0	0	0	0	4	2	1	0	1	1	0	1	0	NA
745	28	1	6	1	50	2	2	2	2	0	4	2	1	0	1	1	0	1	0	NA
746	28	1	6	2	20	1	1	1	1	0	4	2	1	0	1	1	0	1	0	NA
747	28	1	6	3	0	0	0	0	0	1	4	2	1	0	1	1	0	1	0	NA
748	28	1	7	1	20	1	2	2	1	0	4	2	1	0	1	1	0	1	0	NA
749	28	1	7	2	5	2	1	1	2	1	4	2	1	0	1	1	0	1	0	NA
750	28	1	7	3	0	0	0	0	0	0	4	2	1	0	1	1	0	1	0	NA
751	28	1	8	1	50	1	1	2	2	0	4	2	1	0	1	1	0	1	0	NA
752	28	1	8	2	1	2	2	1	1	1	4	2	1	0	1	1	0	1	0	NA
753	28	1	8	3	0	0	0	0	0	0	4	2	1	0	1	1	0	1	0	NA
754	28	1	9	1	50	2	2	1	1	0	4	2	1	0	1	1	0	1	0	NA
755	28	1	9	2	1	1	1	2	2	1	4	2	1	0	1	1	0	1	0	NA
756	28	1	9	3	0	0	0	0	0	0	4	2	1	0	1	1	0	1	0	NA
757	29	1	1	1	50	1	1	1	2	0	5	2	3	2	5	6	1	3	0	NA
758	29	1	1	2	5	2	2	2	1	1	5	2	3	2	5	6	1	3	0	NA
759	29	1	1	3	0	0	0	0	0	0	5	2	3	2	5	6	1	3	0	NA
760	29	1	2	1	20	2	1	2	2	0	5	2	3	2	5	6	1	3	0	NA
761	29	1	2	2	1	1	2	1	1	1	5	2	3	2	5	6	1	3	0	NA
762	29	1	2	3	0	0	0	0	0	0	5	2	3	2	5	6	1	3	0	NA
763	29	1	3	1	20	2	2	1	2	0	5	2	3	2	5	6	1	3	0	NA
764	29	1	3	2	5	1	1	2	1	1	5	2	3	2	5	6	1	3	0	NA
765	29	1	3	3	0	0	0	0	0	0	5	2	3	2	5	6	1	3	0	NA
766	29	1	4	1	50	2	1	1	1	0	5	2	3	2	5	6	1	3	0	NA
767	29	1	4	2	1	1	2	2	2	1	5	2	3	2	5	6	1	3	0	NA
768	29	1	4	3	0	0	0	0	0	0	5	2	3	2	5	6	1	3	0	NA
769	29	1	5	1	1	2	1	2	1	1	5	2	3	2	5	6	1	3	0	NA
770	29	1	5	2	5	1	2	1	2	0	5	2	3	2	5	6	1	3	0	NA
771	29	1	5	3	0	0	0	0	0	0	5	2	3	2	5	6	1	3	0	NA
772	29	1	6	1	50	2	2	2	2	0	5	2	3	2	5	6	1	3	0	NA
773	29	1	6	2	20	1	1	1	1	0	5	2	3	2	5	6	1	3	0	NA
774	29	1	6	3	0	0	0	0	0	1	5	2	3	2	5	6	1	3	0	NA
775	29	1	7	1	20	1	2	2	1	0	5	2	3	2	5	6	1	3	0	NA
776	29	1	7	2	5	2	1	1	2	1	5	2	3	2	5	6	1	3	0	NA
777	29	1	7	3	0	0	0	0	0	0	5	2	3	2	5	6	1	3	0	NA
778	29	1	8	1	50	1	1	2	2	0	5	2	3	2	5	6	1	3	0	NA
779	29	1	8	2	1	2	2	1	1	1	5	2	3	2	5	6	1	3	0	NA
780	29	1	8	3	0	0	0	0	0	0	5	2	3	2	5	6	1	3	0	NA
781	29	1	9	1	50	2	2	1	1	0	5	2	3	2	5	6	1	3	0	NA
782	29	1	9	2	1	1	1	2	2	1	5	2	3	2	5	6	1	3	0	NA
783	29	1	9	3	0	0	0	0	0	0	5	2	3	2	5	6	1	3	0	NA
784	30	2	10	1	20	1	2	1	2	1	4	1	6	0	5	NA	0	NA	0	NA
785	30	2	10	2	5	2	1	2	1	0	4	1	6	0	5	NA	0	NA	0	NA
786	30	2	10	3	0	0	0	0	0	0	4	1	6	0	5	NA	0	NA	0	NA
787	30	2	11	1	50	1	2	2	1	1	4	1	6	0	5	NA	0	NA	0	NA
788	30	2	11	2	1	2	1	1	2	0	4	1	6	0	5	NA	0	NA	0	NA
789	30	2	11	3	0	0	0	0	0	0	4	1	6	0	5	NA	0	NA	0	NA
790	30	2	12	1	5	1	1	1	1	0	4	1	6	0	5	NA	0	NA	0	NA
791	30	2	12	2	20	2	2	2	2	1	4	1	6	0	5	NA	0	NA	0	NA
792	30	2	12	3	0	0	0	0	0	0	4	1	6	0	5	NA	0	NA	0	NA
793	30	2	13	1	5	1	2	1	2	1	4	1	6	0	5	NA	0	NA	0	1
794	30	2	13	2	20	2	1	2	1	0	4	1	6	0	5	NA	0	NA	0	1
795	30	2	13	3	0	0	0	0	0	0	4	1	6	0	5	NA	0	NA	0	1
796	30	2	14	1	1	1	1	1	1	0	4	1	6	0	5	NA	0	NA	0	1
797	30	2	14	2	50	2	2	2	2	1	4	1	6	0	5	NA	0	NA	0	1
798	30	2	14	3	0	0	0	0	0	0	4	1	6	0	5	NA	0	NA	0	1
799	30	2	15	1	20	2	1	1	2	0	4	1	6	0	5	NA	0	NA	0	1
800	30	2	15	2	1	1	2	2	1	1	4	1	6	0	5	NA	0	NA	0	1
801	30	2	15	3	0	0	0	0	0	0	4	1	6	0	5	NA	0	NA	0	1
802	30	2	16	1	50	1	1	2	2	0	4	1	6	0	5	NA	0	NA	0	1
803	30	2	16	2	5	2	2	1	1	1	4	1	6	0	5	NA	0	NA	0	1
804	30	2	16	3	0	0	0	0	0	0	4	1	6	0	5	NA	0	NA	0	1
805	30	2	17	1	50	2	1	1	1	0	4	1	6	0	5	NA	0	NA	0	1
806	30	2	17	2	20	1	2	2	2	1	4	1	6	0	5	NA	0	NA	0	1
807	30	2	17	3	0	0	0	0	0	0	4	1	6	0	5	NA	0	NA	0	1
808	30	2	18	1	1	2	1	2	2	1	4	1	6	0	5	NA	0	NA	0	1
809	30	2	18	2	5	1	2	1	1	0	4	1	6	0	5	NA	0	NA	0	1
810	30	2	18	3	0	0	0	0	0	0	4	1	6	0	5	NA	0	NA	0	1
811	31	2	10	1	20	1	2	1	2	1	3	2	4	0	1	7	1	7	0	NA
812	31	2	10	2	5	2	1	2	1	0	3	2	4	0	1	7	1	7	0	NA
813	31	2	10	3	0	0	0	0	0	0	3	2	4	0	1	7	1	7	0	NA
814	31	2	11	1	50	1	2	2	1	0	3	2	4	0	1	7	1	7	0	NA
815	31	2	11	2	1	2	1	1	2	1	3	2	4	0	1	7	1	7	0	NA
816	31	2	11	3	0	0	0	0	0	0	3	2	4	0	1	7	1	7	0	NA
817	31	2	12	1	5	1	1	1	1	0	3	2	4	0	1	7	1	7	0	NA
818	31	2	12	2	20	2	2	2	2	1	3	2	4	0	1	7	1	7	0	NA
819	31	2	12	3	0	0	0	0	0	0	3	2	4	0	1	7	1	7	0	NA
820	31	2	13	1	5	1	2	1	2	1	3	2	4	0	1	7	1	7	0	NA
821	31	2	13	2	20	2	1	2	1	0	3	2	4	0	1	7	1	7	0	NA
822	31	2	13	3	0	0	0	0	0	0	3	2	4	0	1	7	1	7	0	NA
823	31	2	14	1	1	1	1	1	1	0	3	2	4	0	1	7	1	7	0	NA
824	31	2	14	2	50	2	2	2	2	1	3	2	4	0	1	7	1	7	0	NA
825	31	2	14	3	0	0	0	0	0	0	3	2	4	0	1	7	1	7	0	NA
826	31	2	15	1	20	2	1	1	2	1	3	2	4	0	1	7	1	7	0	NA
827	31	2	15	2	1	1	2	2	1	0	3	2	4	0	1	7	1	7	0	NA
828	31	2	15	3	0	0	0	0	0	0	3	2	4	0	1	7	1	7	0	NA
829	31	2	16	1	50	1	1	2	2	0	3	2	4	0	1	7	1	7	0	NA
830	31	2	16	2	5	2	2	1	1	1	3	2	4	0	1	7	1	7	0	NA
831	31	2	16	3	0	0	0	0	0	0	3	2	4	0	1	7	1	7	0	NA
832	31	2	17	1	50	2	1	1	1	0	3	2	4	0	1	7	1	7	0	NA
833	31	2	17	2	20	1	2	2	2	1	3	2	4	0	1	7	1	7	0	NA
834	31	2	17	3	0	0	0	0	0	0	3	2	4	0	1	7	1	7	0	NA
835	31	2	18	1	1	2	1	2	2	1	3	2	4	0	1	7	1	7	0	NA
836	31	2	18	2	5	1	2	1	1	0	3	2	4	0	1	7	1	7	0	NA
837	31	2	18	3	0	0	0	0	0	0	3	2	4	0	1	7	1	7	0	NA
838	32	1	1	1	50	1	1	1	2	0	3	2	5	0	5	2	1	1	0	1
839	32	1	1	2	5	2	2	2	1	1	3	2	5	0	5	2	1	1	0	1
840	32	1	1	3	0	0	0	0	0	0	3	2	5	0	5	2	1	1	0	1
841	32	1	2	1	20	2	1	2	2	0	3	2	5	0	5	2	1	1	0	1
842	32	1	2	2	1	1	2	1	1	1	3	2	5	0	5	2	1	1	0	1
843	32	1	2	3	0	0	0	0	0	0	3	2	5	0	5	2	1	1	0	1
844	32	1	3	1	20	2	2	1	2	1	3	2	5	0	5	2	1	1	0	1
845	32	1	3	2	5	1	1	2	1	0	3	2	5	0	5	2	1	1	0	1
846	32	1	3	3	0	0	0	0	0	0	3	2	5	0	5	2	1	1	0	1
847	32	1	4	1	50	2	1	1	1	0	3	2	5	0	5	2	1	1	0	1
848	32	1	4	2	1	1	2	2	2	1	3	2	5	0	5	2	1	1	0	1
849	32	1	4	3	0	0	0	0	0	0	3	2	5	0	5	2	1	1	0	1
850	32	1	5	1	1	2	1	2	1	0	3	2	5	0	5	2	1	1	0	1
851	32	1	5	2	5	1	2	1	2	1	3	2	5	0	5	2	1	1	0	1
852	32	1	5	3	0	0	0	0	0	0	3	2	5	0	5	2	1	1	0	1
853	32	1	6	1	50	2	2	2	2	1	3	2	5	0	5	2	1	1	0	1
854	32	1	6	2	20	1	1	1	1	0	3	2	5	0	5	2	1	1	0	1
855	32	1	6	3	0	0	0	0	0	0	3	2	5	0	5	2	1	1	0	1
856	32	1	7	1	20	1	2	2	1	1	3	2	5	0	5	2	1	1	0	NA
857	32	1	7	2	5	2	1	1	2	0	3	2	5	0	5	2	1	1	0	NA
858	32	1	7	3	0	0	0	0	0	0	3	2	5	0	5	2	1	1	0	NA
859	32	1	8	1	50	1	1	2	2	0	3	2	5	0	5	2	1	1	0	NA
860	32	1	8	2	1	2	2	1	1	1	3	2	5	0	5	2	1	1	0	NA
861	32	1	8	3	0	0	0	0	0	0	3	2	5	0	5	2	1	1	0	NA
862	32	1	9	1	50	2	2	1	1	1	3	2	5	0	5	2	1	1	0	NA
863	32	1	9	2	1	1	1	2	2	0	3	2	5	0	5	2	1	1	0	NA
864	32	1	9	3	0	0	0	0	0	0	3	2	5	0	5	2	1	1	0	NA
865	33	1	1	1	50	1	1	1	2	0	6	2	4	2	1	3	1	3	0	NA
866	33	1	1	2	5	2	2	2	1	1	6	2	4	2	1	3	1	3	0	NA
867	33	1	1	3	0	0	0	0	0	0	6	2	4	2	1	3	1	3	0	NA
868	33	1	2	1	20	2	1	2	2	0	6	2	4	2	1	3	1	3	0	NA
869	33	1	2	2	1	1	2	1	1	1	6	2	4	2	1	3	1	3	0	NA
870	33	1	2	3	0	0	0	0	0	0	6	2	4	2	1	3	1	3	0	NA
871	33	1	3	1	20	2	2	1	2	0	6	2	4	2	1	3	1	3	0	NA
872	33	1	3	2	5	1	1	2	1	1	6	2	4	2	1	3	1	3	0	NA
873	33	1	3	3	0	0	0	0	0	0	6	2	4	2	1	3	1	3	0	NA
874	33	1	4	1	50	2	1	1	1	0	6	2	4	2	1	3	1	3	0	1
875	33	1	4	2	1	1	2	2	2	1	6	2	4	2	1	3	1	3	0	1
876	33	1	4	3	0	0	0	0	0	0	6	2	4	2	1	3	1	3	0	1
877	33	1	5	1	1	2	1	2	1	0	6	2	4	2	1	3	1	3	0	1
878	33	1	5	2	5	1	2	1	2	1	6	2	4	2	1	3	1	3	0	1
879	33	1	5	3	0	0	0	0	0	0	6	2	4	2	1	3	1	3	0	1
880	33	1	6	1	50	2	2	2	2	0	6	2	4	2	1	3	1	3	0	1
881	33	1	6	2	20	1	1	1	1	0	6	2	4	2	1	3	1	3	0	1
882	33	1	6	3	0	0	0	0	0	1	6	2	4	2	1	3	1	3	0	1
883	33	1	7	1	20	1	2	2	1	0	6	2	4	2	1	3	1	3	0	NA
884	33	1	7	2	5	2	1	1	2	1	6	2	4	2	1	3	1	3	0	NA
885	33	1	7	3	0	0	0	0	0	0	6	2	4	2	1	3	1	3	0	NA
886	33	1	8	1	50	1	1	2	2	0	6	2	4	2	1	3	1	3	0	NA
887	33	1	8	2	1	2	2	1	1	1	6	2	4	2	1	3	1	3	0	NA
888	33	1	8	3	0	0	0	0	0	0	6	2	4	2	1	3	1	3	0	NA
889	33	1	9	1	50	2	2	1	1	0	6	2	4	2	1	3	1	3	0	NA
890	33	1	9	2	1	1	1	2	2	1	6	2	4	2	1	3	1	3	0	NA
891	33	1	9	3	0	0	0	0	0	0	6	2	4	2	1	3	1	3	0	NA
892	34	1	1	1	50	1	1	1	2	0	5	2	2	0	1	1	0	1	0	NA
893	34	1	1	2	5	2	2	2	1	1	5	2	2	0	1	1	0	1	0	NA
894	34	1	1	3	0	0	0	0	0	0	5	2	2	0	1	1	0	1	0	NA
895	34	1	2	1	20	2	1	2	2	0	5	2	2	0	1	1	0	1	0	NA
896	34	1	2	2	1	1	2	1	1	1	5	2	2	0	1	1	0	1	0	NA
897	34	1	2	3	0	0	0	0	0	0	5	2	2	0	1	1	0	1	0	NA
898	34	1	3	1	20	2	2	1	2	1	5	2	2	0	1	1	0	1	0	NA
899	34	1	3	2	5	1	1	2	1	0	5	2	2	0	1	1	0	1	0	NA
900	34	1	3	3	0	0	0	0	0	0	5	2	2	0	1	1	0	1	0	NA
901	34	1	4	1	50	2	1	1	1	0	5	2	2	0	1	1	0	1	0	1
902	34	1	4	2	1	1	2	2	2	1	5	2	2	0	1	1	0	1	0	1
903	34	1	4	3	0	0	0	0	0	0	5	2	2	0	1	1	0	1	0	1
904	34	1	5	1	1	2	1	2	1	0	5	2	2	0	1	1	0	1	0	1
905	34	1	5	2	5	1	2	1	2	1	5	2	2	0	1	1	0	1	0	1
906	34	1	5	3	0	0	0	0	0	0	5	2	2	0	1	1	0	1	0	1
907	34	1	6	1	50	2	2	2	2	1	5	2	2	0	1	1	0	1	0	1
908	34	1	6	2	20	1	1	1	1	0	5	2	2	0	1	1	0	1	0	1
909	34	1	6	3	0	0	0	0	0	0	5	2	2	0	1	1	0	1	0	1
910	34	1	7	1	20	1	2	2	1	0	5	2	2	0	1	1	0	1	0	NA
911	34	1	7	2	5	2	1	1	2	1	5	2	2	0	1	1	0	1	0	NA
912	34	1	7	3	0	0	0	0	0	0	5	2	2	0	1	1	0	1	0	NA
913	34	1	8	1	50	1	1	2	2	0	5	2	2	0	1	1	0	1	0	NA
914	34	1	8	2	1	2	2	1	1	1	5	2	2	0	1	1	0	1	0	NA
915	34	1	8	3	0	0	0	0	0	0	5	2	2	0	1	1	0	1	0	NA
916	34	1	9	1	50	2	2	1	1	0	5	2	2	0	1	1	0	1	0	NA
917	34	1	9	2	1	1	1	2	2	1	5	2	2	0	1	1	0	1	0	NA
918	34	1	9	3	0	0	0	0	0	0	5	2	2	0	1	1	0	1	0	NA
919	35	3	19	1	5	1	1	1	2	0	6	2	4	0	5	6	1	3	0	1
920	35	3	19	2	20	2	2	2	1	1	6	2	4	0	5	6	1	3	0	1
921	35	3	19	3	0	0	0	0	0	0	6	2	4	0	5	6	1	3	0	1
922	35	3	20	1	50	1	1	2	1	0	6	2	4	0	5	6	1	3	0	1
923	35	3	20	2	1	2	2	1	2	1	6	2	4	0	5	6	1	3	0	1
924	35	3	20	3	0	0	0	0	0	0	6	2	4	0	5	6	1	3	0	1
925	35	3	21	1	5	1	1	2	1	1	6	2	4	0	5	6	1	3	0	1
926	35	3	21	2	50	2	2	1	2	0	6	2	4	0	5	6	1	3	0	1
927	35	3	21	3	0	0	0	0	0	0	6	2	4	0	5	6	1	3	0	1
928	35	3	22	1	20	2	2	2	1	0	6	2	4	0	5	6	1	3	0	2
929	35	3	22	2	1	1	1	1	2	1	6	2	4	0	5	6	1	3	0	NA
930	35	3	22	3	0	0	0	0	0	0	6	2	4	0	5	6	1	3	0	NA
931	35	3	23	1	5	2	1	2	2	1	6	2	4	0	5	6	1	3	0	NA
932	35	3	23	2	50	1	2	1	1	0	6	2	4	0	5	6	1	3	0	NA
933	35	3	23	3	0	0	0	0	0	0	6	2	4	0	5	6	1	3	0	NA
934	35	3	24	1	20	1	2	2	2	1	6	2	4	0	5	6	1	3	0	NA
935	35	3	24	2	1	2	1	1	1	0	6	2	4	0	5	6	1	3	0	NA
936	35	3	24	3	0	0	0	0	0	0	6	2	4	0	5	6	1	3	0	NA
937	35	3	25	1	1	2	2	2	1	1	6	2	4	0	5	6	1	3	0	NA
938	35	3	25	2	20	1	1	1	2	0	6	2	4	0	5	6	1	3	0	1
939	35	3	25	3	0	0	0	0	0	0	6	2	4	0	5	6	1	3	0	1
940	35	3	26	1	5	1	2	2	2	1	6	2	4	0	5	6	1	3	0	1
941	35	3	26	2	50	2	1	1	1	0	6	2	4	0	5	6	1	3	0	1
942	35	3	26	3	0	0	0	0	0	0	6	2	4	0	5	6	1	3	0	1
943	35	3	27	1	50	2	1	2	2	0	6	2	4	0	5	6	1	3	0	1
944	35	3	27	2	20	1	2	1	1	1	6	2	4	0	5	6	1	3	0	1
945	35	3	27	3	0	0	0	0	0	0	6	2	4	0	5	6	1	3	0	1
946	36	3	19	1	5	1	1	1	2	0	4	2	3	1	1	1	1	1	0	1
947	36	3	19	2	20	2	2	2	1	1	4	2	3	1	1	1	1	1	0	1
948	36	3	19	3	0	0	0	0	0	0	4	2	3	1	1	1	1	1	0	1
949	36	3	20	1	50	1	1	2	1	0	4	2	3	1	1	1	1	1	0	1
950	36	3	20	2	1	2	2	1	2	1	4	2	3	1	1	1	1	1	0	1
951	36	3	20	3	0	0	0	0	0	0	4	2	3	1	1	1	1	1	0	1
952	36	3	21	1	5	1	1	2	1	1	4	2	3	1	1	1	1	1	0	1
953	36	3	21	2	50	2	2	1	2	0	4	2	3	1	1	1	1	1	0	1
954	36	3	21	3	0	0	0	0	0	0	4	2	3	1	1	1	1	1	0	1
955	36	3	22	1	20	2	2	2	1	1	4	2	3	1	1	1	1	1	0	1
956	36	3	22	2	1	1	1	1	2	0	4	2	3	1	1	1	1	1	0	1
957	36	3	22	3	0	0	0	0	0	0	4	2	3	1	1	1	1	1	0	1
958	36	3	23	1	5	2	1	2	2	1	4	2	3	1	1	1	1	1	0	1
959	36	3	23	2	50	1	2	1	1	0	4	2	3	1	1	1	1	1	0	1
960	36	3	23	3	0	0	0	0	0	0	4	2	3	1	1	1	1	1	0	1
961	36	3	24	1	20	1	2	2	2	1	4	2	3	1	1	1	1	1	0	1
962	36	3	24	2	1	2	1	1	1	0	4	2	3	1	1	1	1	1	0	1
963	36	3	24	3	0	0	0	0	0	0	4	2	3	1	1	1	1	1	0	1
964	36	3	25	1	1	2	2	2	1	1	4	2	3	1	1	1	1	1	0	1
965	36	3	25	2	20	1	1	1	2	0	4	2	3	1	1	1	1	1	0	NA
966	36	3	25	3	0	0	0	0	0	0	4	2	3	1	1	1	1	1	0	NA
967	36	3	26	1	5	1	2	2	2	1	4	2	3	1	1	1	1	1	0	NA
968	36	3	26	2	50	2	1	1	1	0	4	2	3	1	1	1	1	1	0	NA
969	36	3	26	3	0	0	0	0	0	0	4	2	3	1	1	1	1	1	0	NA
970	36	3	27	1	50	2	1	2	2	0	4	2	3	1	1	1	1	1	0	NA
971	36	3	27	2	20	1	2	1	1	1	4	2	3	1	1	1	1	1	0	NA
972	36	3	27	3	0	0	0	0	0	0	4	2	3	1	1	1	1	1	0	NA
973	37	3	19	1	5	1	1	1	2	1	3	2	5	0	1	4	0	4	0	NA
974	37	3	19	2	20	2	2	2	1	0	3	2	5	0	1	4	0	4	0	NA
975	37	3	19	3	0	0	0	0	0	0	3	2	5	0	1	4	0	4	0	NA
976	37	3	20	1	50	1	1	2	1	0	3	2	5	0	1	4	0	4	0	NA
977	37	3	20	2	1	2	2	1	2	1	3	2	5	0	1	4	0	4	0	NA
978	37	3	20	3	0	0	0	0	0	0	3	2	5	0	1	4	0	4	0	NA
979	37	3	21	1	5	1	1	2	1	1	3	2	5	0	1	4	0	4	0	NA
980	37	3	21	2	50	2	2	1	2	0	3	2	5	0	1	4	0	4	0	NA
981	37	3	21	3	0	0	0	0	0	0	3	2	5	0	1	4	0	4	0	NA
982	37	3	22	1	20	2	2	2	1	0	3	2	5	0	1	4	0	4	0	NA
983	37	3	22	2	1	1	1	1	2	1	3	2	5	0	1	4	0	4	0	NA
984	37	3	22	3	0	0	0	0	0	0	3	2	5	0	1	4	0	4	0	NA
985	37	3	23	1	5	2	1	2	2	1	3	2	5	0	1	4	0	4	0	NA
986	37	3	23	2	50	1	2	1	1	0	3	2	5	0	1	4	0	4	0	NA
987	37	3	23	3	0	0	0	0	0	0	3	2	5	0	1	4	0	4	0	NA
988	37	3	24	1	20	1	2	2	2	1	3	2	5	0	1	4	0	4	0	NA
989	37	3	24	2	1	2	1	1	1	0	3	2	5	0	1	4	0	4	0	NA
990	37	3	24	3	0	0	0	0	0	0	3	2	5	0	1	4	0	4	0	NA
991	37	3	25	1	1	2	2	2	1	1	3	2	5	0	1	4	0	4	0	NA
992	37	3	25	2	20	1	1	1	2	0	3	2	5	0	1	4	0	4	0	NA
993	37	3	25	3	0	0	0	0	0	0	3	2	5	0	1	4	0	4	0	NA
994	37	3	26	1	5	1	2	2	2	1	3	2	5	0	1	4	0	4	0	NA
995	37	3	26	2	50	2	1	1	1	0	3	2	5	0	1	4	0	4	0	NA
996	37	3	26	3	0	0	0	0	0	0	3	2	5	0	1	4	0	4	0	NA
997	37	3	27	1	50	2	1	2	2	0	3	2	5	0	1	4	0	4	0	NA
998	37	3	27	2	20	1	2	1	1	1	3	2	5	0	1	4	0	4	0	NA
999	37	3	27	3	0	0	0	0	0	0	3	2	5	0	1	4	0	4	0	NA
1000	38	4	28	1	1	1	1	2	1	0	5	2	4	1	5	2	1	1	0	NA
1001	38	4	28	2	5	2	2	1	2	1	5	2	4	1	5	2	1	1	0	NA
1002	38	4	28	3	0	0	0	0	0	0	5	2	4	1	5	2	1	1	0	NA
1003	38	4	29	1	20	2	1	1	1	1	5	2	4	1	5	2	1	1	0	NA
1004	38	4	29	2	1	1	2	2	2	0	5	2	4	1	5	2	1	1	0	NA
1005	38	4	29	3	0	0	0	0	0	0	5	2	4	1	5	2	1	1	0	NA
1006	38	4	30	1	50	2	2	1	2	0	5	2	4	1	5	2	1	1	0	NA
1007	38	4	30	2	5	1	1	2	1	1	5	2	4	1	5	2	1	1	0	NA
1008	38	4	30	3	0	0	0	0	0	0	5	2	4	1	5	2	1	1	0	NA
1009	38	4	31	1	50	1	2	1	1	0	5	2	4	1	5	2	1	1	0	NA
1010	38	4	31	2	20	2	1	2	2	1	5	2	4	1	5	2	1	1	0	NA
1011	38	4	31	3	0	0	0	0	0	0	5	2	4	1	5	2	1	1	0	NA
1012	38	4	32	1	1	1	1	1	2	0	5	2	4	1	5	2	1	1	0	NA
1013	38	4	32	2	5	2	2	2	1	1	5	2	4	1	5	2	1	1	0	NA
1014	38	4	32	3	0	0	0	0	0	0	5	2	4	1	5	2	1	1	0	NA
1015	38	4	33	1	5	1	1	1	2	0	5	2	4	1	5	2	1	1	0	NA
1016	38	4	33	2	1	2	2	2	1	1	5	2	4	1	5	2	1	1	0	NA
1017	38	4	33	3	0	0	0	0	0	0	5	2	4	1	5	2	1	1	0	NA
1018	38	4	34	1	20	2	1	1	1	1	5	2	4	1	5	2	1	1	0	NA
1019	38	4	34	2	50	1	2	2	2	0	5	2	4	1	5	2	1	1	0	NA
1020	38	4	34	3	0	0	0	0	0	0	5	2	4	1	5	2	1	1	0	NA
1021	38	4	35	1	50	1	1	2	1	0	5	2	4	1	5	2	1	1	0	NA
1022	38	4	35	2	1	2	2	1	2	1	5	2	4	1	5	2	1	1	0	NA
1023	38	4	35	3	0	0	0	0	0	0	5	2	4	1	5	2	1	1	0	NA
1024	38	4	36	1	5	2	1	2	2	1	5	2	4	1	5	2	1	1	0	NA
1025	38	4	36	2	20	1	2	1	1	0	5	2	4	1	5	2	1	1	0	NA
1026	38	4	36	3	0	0	0	0	0	0	5	2	4	1	5	2	1	1	0	NA
1027	39	4	28	1	1	1	1	2	1	0	2	2	6	0	5	1	0	0.5	0	NA
1028	39	4	28	2	5	2	2	1	2	1	2	2	6	0	5	1	0	0.5	0	NA
1029	39	4	28	3	0	0	0	0	0	0	2	2	6	0	5	1	0	0.5	0	NA
1030	39	4	29	1	20	2	1	1	1	0	2	2	6	0	5	1	0	0.5	0	NA
1031	39	4	29	2	1	1	2	2	2	1	2	2	6	0	5	1	0	0.5	0	NA
1032	39	4	29	3	0	0	0	0	0	0	2	2	6	0	5	1	0	0.5	0	NA
1033	39	4	30	1	50	2	2	1	2	0	2	2	6	0	5	1	0	0.5	0	NA
1034	39	4	30	2	5	1	1	2	1	1	2	2	6	0	5	1	0	0.5	0	NA
1035	39	4	30	3	0	0	0	0	0	0	2	2	6	0	5	1	0	0.5	0	NA
1036	39	4	31	1	50	1	2	1	1	0	2	2	6	0	5	1	0	0.5	0	NA
1037	39	4	31	2	20	2	1	2	2	1	2	2	6	0	5	1	0	0.5	0	NA
1038	39	4	31	3	0	0	0	0	0	0	2	2	6	0	5	1	0	0.5	0	NA
1039	39	4	32	1	1	1	1	1	2	0	2	2	6	0	5	1	0	0.5	0	NA
1040	39	4	32	2	5	2	2	2	1	1	2	2	6	0	5	1	0	0.5	0	NA
1041	39	4	32	3	0	0	0	0	0	0	2	2	6	0	5	1	0	0.5	0	NA
1042	39	4	33	1	5	1	1	1	2	0	2	2	6	0	5	1	0	0.5	0	NA
1043	39	4	33	2	1	2	2	2	1	1	2	2	6	0	5	1	0	0.5	0	NA
1044	39	4	33	3	0	0	0	0	0	0	2	2	6	0	5	1	0	0.5	0	NA
1045	39	4	34	1	20	2	1	1	1	1	2	2	6	0	5	1	0	0.5	0	NA
1046	39	4	34	2	50	1	2	2	2	0	2	2	6	0	5	1	0	0.5	0	NA
1047	39	4	34	3	0	0	0	0	0	0	2	2	6	0	5	1	0	0.5	0	NA
1048	39	4	35	1	50	1	1	2	1	0	2	2	6	0	5	1	0	0.5	0	NA
1049	39	4	35	2	1	2	2	1	2	1	2	2	6	0	5	1	0	0.5	0	NA
1050	39	4	35	3	0	0	0	0	0	0	2	2	6	0	5	1	0	0.5	0	NA
1051	39	4	36	1	5	2	1	2	2	0	2	2	6	0	5	1	0	0.5	0	NA
1052	39	4	36	2	20	1	2	1	1	1	2	2	6	0	5	1	0	0.5	0	NA
1053	39	4	36	3	0	0	0	0	0	0	2	2	6	0	5	1	0	0.5	0	NA
1054	40	4	28	1	1	1	1	2	1	0	4	1	4	0	5	1	1	0.5	0	NA
1055	40	4	28	2	5	2	2	1	2	1	4	1	4	0	5	1	1	0.5	0	1
1056	40	4	28	3	0	0	0	0	0	0	4	1	4	0	5	1	1	0.5	0	1
1057	40	4	29	1	20	2	1	1	1	0	4	1	4	0	5	1	1	0.5	0	1
1058	40	4	29	2	1	1	2	2	2	1	4	1	4	0	5	1	1	0.5	0	1
1059	40	4	29	3	0	0	0	0	0	0	4	1	4	0	5	1	1	0.5	0	1
1060	40	4	30	1	50	2	2	1	2	0	4	1	4	0	5	1	1	0.5	0	1
1061	40	4	30	2	5	1	1	2	1	1	4	1	4	0	5	1	1	0.5	0	1
1062	40	4	30	3	0	0	0	0	0	0	4	1	4	0	5	1	1	0.5	0	1
1063	40	4	31	1	50	1	2	1	1	0	4	1	4	0	5	1	1	0.5	0	1
1064	40	4	31	2	20	2	1	2	2	1	4	1	4	0	5	1	1	0.5	0	NA
1065	40	4	31	3	0	0	0	0	0	0	4	1	4	0	5	1	1	0.5	0	NA
1066	40	4	32	1	1	1	1	1	2	0	4	1	4	0	5	1	1	0.5	0	NA
1067	40	4	32	2	5	2	2	2	1	1	4	1	4	0	5	1	1	0.5	0	NA
1068	40	4	32	3	0	0	0	0	0	0	4	1	4	0	5	1	1	0.5	0	NA
1069	40	4	33	1	5	1	1	1	2	0	4	1	4	0	5	1	1	0.5	0	NA
1070	40	4	33	2	1	2	2	2	1	1	4	1	4	0	5	1	1	0.5	0	NA
1071	40	4	33	3	0	0	0	0	0	0	4	1	4	0	5	1	1	0.5	0	NA
1072	40	4	34	1	20	2	1	1	1	1	4	1	4	0	5	1	1	0.5	0	NA
1073	40	4	34	2	50	1	2	2	2	0	4	1	4	0	5	1	1	0.5	0	NA
1074	40	4	34	3	0	0	0	0	0	0	4	1	4	0	5	1	1	0.5	0	NA
1075	40	4	35	1	50	1	1	2	1	0	4	1	4	0	5	1	1	0.5	0	NA
1076	40	4	35	2	1	2	2	1	2	1	4	1	4	0	5	1	1	0.5	0	NA
1077	40	4	35	3	0	0	0	0	0	0	4	1	4	0	5	1	1	0.5	0	NA
1078	40	4	36	1	5	2	1	2	2	0	4	1	4	0	5	1	1	0.5	0	NA
1079	40	4	36	2	20	1	2	1	1	1	4	1	4	0	5	1	1	0.5	0	NA
1080	40	4	36	3	0	0	0	0	0	0	4	1	4	0	5	1	1	0.5	0	NA
1081	41	3	19	1	5	1	1	1	2	0	6	2	3	1	5	7	0	3.5	0	NA
1082	41	3	19	2	20	2	2	2	1	1	6	2	3	1	5	7	0	3.5	0	NA
1083	41	3	19	3	0	0	0	0	0	0	6	2	3	1	5	7	0	3.5	0	NA
1084	41	3	20	1	50	1	1	2	1	0	6	2	3	1	5	7	0	3.5	0	NA
1085	41	3	20	2	1	2	2	1	2	1	6	2	3	1	5	7	0	3.5	0	NA
1086	41	3	20	3	0	0	0	0	0	0	6	2	3	1	5	7	0	3.5	0	NA
1087	41	3	21	1	5	1	1	2	1	0	6	2	3	1	5	7	0	3.5	0	NA
1088	41	3	21	2	50	2	2	1	2	1	6	2	3	1	5	7	0	3.5	0	NA
1089	41	3	21	3	0	0	0	0	0	0	6	2	3	1	5	7	0	3.5	0	NA
1090	41	3	22	1	20	2	2	2	1	0	6	2	3	1	5	7	0	3.5	0	NA
1091	41	3	22	2	1	1	1	1	2	1	6	2	3	1	5	7	0	3.5	0	1
1092	41	3	22	3	0	0	0	0	0	0	6	2	3	1	5	7	0	3.5	0	1
1093	41	3	23	1	5	2	1	2	2	1	6	2	3	1	5	7	0	3.5	0	1
1094	41	3	23	2	50	1	2	1	1	0	6	2	3	1	5	7	0	3.5	0	1
1095	41	3	23	3	0	0	0	0	0	0	6	2	3	1	5	7	0	3.5	0	1
1096	41	3	24	1	20	1	2	2	2	1	6	2	3	1	5	7	0	3.5	0	1
1097	41	3	24	2	1	2	1	1	1	0	6	2	3	1	5	7	0	3.5	0	1
1098	41	3	24	3	0	0	0	0	0	0	6	2	3	1	5	7	0	3.5	0	1
1099	41	3	25	1	1	2	2	2	1	0	6	2	3	1	5	7	0	3.5	0	1
1100	41	3	25	2	20	1	1	1	2	1	6	2	3	1	5	7	0	3.5	0	NA
1101	41	3	25	3	0	0	0	0	0	0	6	2	3	1	5	7	0	3.5	0	NA
1102	41	3	26	1	5	1	2	2	2	1	6	2	3	1	5	7	0	3.5	0	NA
1103	41	3	26	2	50	2	1	1	1	0	6	2	3	1	5	7	0	3.5	0	1
1104	41	3	26	3	0	0	0	0	0	0	6	2	3	1	5	7	0	3.5	0	1
1105	41	3	27	1	50	2	1	2	2	1	6	2	3	1	5	7	0	3.5	0	1
1106	41	3	27	2	20	1	2	1	1	0	6	2	3	1	5	7	0	3.5	0	1
1107	41	3	27	3	0	0	0	0	0	0	6	2	3	1	5	7	0	3.5	0	1
1108	42	3	19	1	5	1	1	1	2	1	6	2	3	1	5	6	0	3	0	1
1109	42	3	19	2	20	2	2	2	1	0	6	2	3	1	5	6	0	3	0	1
1110	42	3	19	3	0	0	0	0	0	0	6	2	3	1	5	6	0	3	0	1
1111	42	3	20	1	50	1	1	2	1	0	6	2	3	1	5	6	0	3	0	1
1112	42	3	20	2	1	2	2	1	2	1	6	2	3	1	5	6	0	3	0	NA
1113	42	3	20	3	0	0	0	0	0	0	6	2	3	1	5	6	0	3	0	NA
1114	42	3	21	1	5	1	1	2	1	0	6	2	3	1	5	6	0	3	0	NA
1115	42	3	21	2	50	2	2	1	2	1	6	2	3	1	5	6	0	3	0	NA
1116	42	3	21	3	0	0	0	0	0	0	6	2	3	1	5	6	0	3	0	NA
1117	42	3	22	1	20	2	2	2	1	0	6	2	3	1	5	6	0	3	0	NA
1118	42	3	22	2	1	1	1	1	2	1	6	2	3	1	5	6	0	3	0	NA
1119	42	3	22	3	0	0	0	0	0	0	6	2	3	1	5	6	0	3	0	NA
1120	42	3	23	1	5	2	1	2	2	1	6	2	3	1	5	6	0	3	0	NA
1121	42	3	23	2	50	1	2	1	1	0	6	2	3	1	5	6	0	3	0	1
1122	42	3	23	3	0	0	0	0	0	0	6	2	3	1	5	6	0	3	0	1
1123	42	3	24	1	20	1	2	2	2	1	6	2	3	1	5	6	0	3	0	1
1124	42	3	24	2	1	2	1	1	1	0	6	2	3	1	5	6	0	3	0	1
1125	42	3	24	3	0	0	0	0	0	0	6	2	3	1	5	6	0	3	0	1
1126	42	3	25	1	1	2	2	2	1	1	6	2	3	1	5	6	0	3	0	1
1127	42	3	25	2	20	1	1	1	2	0	6	2	3	1	5	6	0	3	0	1
1128	42	3	25	3	0	0	0	0	0	0	6	2	3	1	5	6	0	3	0	1
1129	42	3	26	1	5	1	2	2	2	1	6	2	3	1	5	6	0	3	0	1
1130	42	3	26	2	50	2	1	1	1	0	6	2	3	1	5	6	0	3	0	2
1131	42	3	26	3	0	0	0	0	0	0	6	2	3	1	5	6	0	3	0	2
1132	42	3	27	1	50	2	1	2	2	1	6	2	3	1	5	6	0	3	0	2
1133	42	3	27	2	20	1	2	1	1	0	6	2	3	1	5	6	0	3	0	2
1134	42	3	27	3	0	0	0	0	0	0	6	2	3	1	5	6	0	3	0	2
1135	43	1	1	1	50	1	1	1	2	0	5	2	3	1	5	5	0	2.5	0	2
1136	43	1	1	2	5	2	2	2	1	1	5	2	3	1	5	5	0	2.5	0	2
1137	43	1	1	3	0	0	0	0	0	0	5	2	3	1	5	5	0	2.5	0	2
1138	43	1	2	1	20	2	1	2	2	1	5	2	3	1	5	5	0	2.5	0	2
1139	43	1	2	2	1	1	2	1	1	0	5	2	3	1	5	5	0	2.5	0	NA
1140	43	1	2	3	0	0	0	0	0	0	5	2	3	1	5	5	0	2.5	0	NA
1141	43	1	3	1	20	2	2	1	2	1	5	2	3	1	5	5	0	2.5	0	NA
1142	43	1	3	2	5	1	1	2	1	0	5	2	3	1	5	5	0	2.5	0	NA
1143	43	1	3	3	0	0	0	0	0	0	5	2	3	1	5	5	0	2.5	0	NA
1144	43	1	4	1	50	2	1	1	1	0	5	2	3	1	5	5	0	2.5	0	NA
1145	43	1	4	2	1	1	2	2	2	1	5	2	3	1	5	5	0	2.5	0	NA
1146	43	1	4	3	0	0	0	0	0	0	5	2	3	1	5	5	0	2.5	0	NA
1147	43	1	5	1	1	2	1	2	1	1	5	2	3	1	5	5	0	2.5	0	NA
1148	43	1	5	2	5	1	2	1	2	0	5	2	3	1	5	5	0	2.5	0	NA
1149	43	1	5	3	0	0	0	0	0	0	5	2	3	1	5	5	0	2.5	0	NA
1150	43	1	6	1	50	2	2	2	2	0	5	2	3	1	5	5	0	2.5	0	NA
1151	43	1	6	2	20	1	1	1	1	0	5	2	3	1	5	5	0	2.5	0	NA
1152	43	1	6	3	0	0	0	0	0	1	5	2	3	1	5	5	0	2.5	0	NA
1153	43	1	7	1	20	1	2	2	1	0	5	2	3	1	5	5	0	2.5	0	NA
1154	43	1	7	2	5	2	1	1	2	1	5	2	3	1	5	5	0	2.5	0	NA
1155	43	1	7	3	0	0	0	0	0	0	5	2	3	1	5	5	0	2.5	0	NA
1156	43	1	8	1	50	1	1	2	2	0	5	2	3	1	5	5	0	2.5	0	NA
1157	43	1	8	2	1	2	2	1	1	0	5	2	3	1	5	5	0	2.5	0	NA
1158	43	1	8	3	0	0	0	0	0	1	5	2	3	1	5	5	0	2.5	0	NA
1159	43	1	9	1	50	2	2	1	1	0	5	2	3	1	5	5	0	2.5	0	NA
1160	43	1	9	2	1	1	1	2	2	1	5	2	3	1	5	5	0	2.5	0	NA
1161	43	1	9	3	0	0	0	0	0	0	5	2	3	1	5	5	0	2.5	0	NA
1162	44	4	28	1	1	1	1	2	1	0	4	1	6	0	5	1	1	0.5	0	NA
1163	44	4	28	2	5	2	2	1	2	1	4	1	6	0	5	1	1	0.5	0	NA
1164	44	4	28	3	0	0	0	0	0	0	4	1	6	0	5	1	1	0.5	0	NA
1165	44	4	29	1	20	2	1	1	1	0	4	1	6	0	5	1	1	0.5	0	NA
1166	44	4	29	2	1	1	2	2	2	1	4	1	6	0	5	1	1	0.5	0	NA
1167	44	4	29	3	0	0	0	0	0	0	4	1	6	0	5	1	1	0.5	0	NA
1168	44	4	30	1	50	2	2	1	2	0	4	1	6	0	5	1	1	0.5	0	NA
1169	44	4	30	2	5	1	1	2	1	1	4	1	6	0	5	1	1	0.5	0	NA
1170	44	4	30	3	0	0	0	0	0	0	4	1	6	0	5	1	1	0.5	0	NA
1171	44	4	31	1	50	1	2	1	1	0	4	1	6	0	5	1	1	0.5	0	NA
1172	44	4	31	2	20	2	1	2	2	1	4	1	6	0	5	1	1	0.5	0	NA
1173	44	4	31	3	0	0	0	0	0	0	4	1	6	0	5	1	1	0.5	0	NA
1174	44	4	32	1	1	1	1	1	2	0	4	1	6	0	5	1	1	0.5	0	NA
1175	44	4	32	2	5	2	2	2	1	1	4	1	6	0	5	1	1	0.5	0	NA
1176	44	4	32	3	0	0	0	0	0	0	4	1	6	0	5	1	1	0.5	0	NA
1177	44	4	33	1	5	1	1	1	2	0	4	1	6	0	5	1	1	0.5	0	NA
1178	44	4	33	2	1	2	2	2	1	1	4	1	6	0	5	1	1	0.5	0	NA
1179	44	4	33	3	0	0	0	0	0	0	4	1	6	0	5	1	1	0.5	0	NA
1180	44	4	34	1	20	2	1	1	1	1	4	1	6	0	5	1	1	0.5	0	NA
1181	44	4	34	2	50	1	2	2	2	0	4	1	6	0	5	1	1	0.5	0	NA
1182	44	4	34	3	0	0	0	0	0	0	4	1	6	0	5	1	1	0.5	0	NA
1183	44	4	35	1	50	1	1	2	1	0	4	1	6	0	5	1	1	0.5	0	NA
1184	44	4	35	2	1	2	2	1	2	1	4	1	6	0	5	1	1	0.5	0	NA
1185	44	4	35	3	0	0	0	0	0	0	4	1	6	0	5	1	1	0.5	0	NA
1186	44	4	36	1	5	2	1	2	2	0	4	1	6	0	5	1	1	0.5	0	NA
1187	44	4	36	2	20	1	2	1	1	1	4	1	6	0	5	1	1	0.5	0	NA
1188	44	4	36	3	0	0	0	0	0	0	4	1	6	0	5	1	1	0.5	0	NA
1189	45	2	10	1	20	1	2	1	2	0	3	2	4	0	5	5	1	2.5	0	NA
1190	45	2	10	2	5	2	1	2	1	1	3	2	4	0	5	5	1	2.5	0	NA
1191	45	2	10	3	0	0	0	0	0	0	3	2	4	0	5	5	1	2.5	0	NA
1192	45	2	11	1	50	1	2	2	1	0	3	2	4	0	5	5	1	2.5	0	NA
1193	45	2	11	2	1	2	1	1	2	1	3	2	4	0	5	5	1	2.5	0	NA
1194	45	2	11	3	0	0	0	0	0	0	3	2	4	0	5	5	1	2.5	0	NA
1195	45	2	12	1	5	1	1	1	1	0	3	2	4	0	5	5	1	2.5	0	NA
1196	45	2	12	2	20	2	2	2	2	1	3	2	4	0	5	5	1	2.5	0	NA
1197	45	2	12	3	0	0	0	0	0	0	3	2	4	0	5	5	1	2.5	0	NA
1198	45	2	13	1	5	1	2	1	2	1	3	2	4	0	5	5	1	2.5	0	NA
1199	45	2	13	2	20	2	1	2	1	0	3	2	4	0	5	5	1	2.5	0	NA
1200	45	2	13	3	0	0	0	0	0	0	3	2	4	0	5	5	1	2.5	0	NA
1201	45	2	14	1	1	1	1	1	1	1	3	2	4	0	5	5	1	2.5	0	NA
1202	45	2	14	2	50	2	2	2	2	0	3	2	4	0	5	5	1	2.5	0	NA
1203	45	2	14	3	0	0	0	0	0	0	3	2	4	0	5	5	1	2.5	0	NA
1204	45	2	15	1	20	2	1	1	2	0	3	2	4	0	5	5	1	2.5	0	NA
1205	45	2	15	2	1	1	2	2	1	1	3	2	4	0	5	5	1	2.5	0	NA
1206	45	2	15	3	0	0	0	0	0	0	3	2	4	0	5	5	1	2.5	0	NA
1207	45	2	16	1	50	1	1	2	2	0	3	2	4	0	5	5	1	2.5	0	NA
1208	45	2	16	2	5	2	2	1	1	1	3	2	4	0	5	5	1	2.5	0	NA
1209	45	2	16	3	0	0	0	0	0	0	3	2	4	0	5	5	1	2.5	0	NA
1210	45	2	17	1	50	2	1	1	1	0	3	2	4	0	5	5	1	2.5	0	NA
1211	45	2	17	2	20	1	2	2	2	1	3	2	4	0	5	5	1	2.5	0	1
1212	45	2	17	3	0	0	0	0	0	0	3	2	4	0	5	5	1	2.5	0	1
1213	45	2	18	1	1	2	1	2	2	1	3	2	4	0	5	5	1	2.5	0	1
1214	45	2	18	2	5	1	2	1	1	0	3	2	4	0	5	5	1	2.5	0	1
1215	45	2	18	3	0	0	0	0	0	0	3	2	4	0	5	5	1	2.5	0	1
1216	46	1	1	1	50	1	1	1	2	0	4	2	3	1	1	2	1	2	0	1
1217	46	1	1	2	5	2	2	2	1	1	4	2	3	1	1	2	1	2	0	1
1218	46	1	1	3	0	0	0	0	0	0	4	2	3	1	1	2	1	2	0	1
1219	46	1	2	1	20	2	1	2	2	0	4	2	3	1	1	2	1	2	0	1
1220	46	1	2	2	1	1	2	1	1	1	4	2	3	1	1	2	1	2	0	1
1221	46	1	2	3	0	0	0	0	0	0	4	2	3	1	1	2	1	2	0	1
1222	46	1	3	1	20	2	2	1	2	0	4	2	3	1	1	2	1	2	0	1
1223	46	1	3	2	5	1	1	2	1	1	4	2	3	1	1	2	1	2	0	NA
1224	46	1	3	3	0	0	0	0	0	0	4	2	3	1	1	2	1	2	0	NA
1225	46	1	4	1	50	2	1	1	1	0	4	2	3	1	1	2	1	2	0	NA
1226	46	1	4	2	1	1	2	2	2	1	4	2	3	1	1	2	1	2	0	NA
1227	46	1	4	3	0	0	0	0	0	0	4	2	3	1	1	2	1	2	0	NA
1228	46	1	5	1	1	2	1	2	1	1	4	2	3	1	1	2	1	2	0	NA
1229	46	1	5	2	5	1	2	1	2	0	4	2	3	1	1	2	1	2	0	NA
1230	46	1	5	3	0	0	0	0	0	0	4	2	3	1	1	2	1	2	0	NA
1231	46	1	6	1	50	2	2	2	2	0	4	2	3	1	1	2	1	2	0	NA
1232	46	1	6	2	20	1	1	1	1	1	4	2	3	1	1	2	1	2	0	1
1233	46	1	6	3	0	0	0	0	0	0	4	2	3	1	1	2	1	2	0	1
1234	46	1	7	1	20	1	2	2	1	0	4	2	3	1	1	2	1	2	0	1
1235	46	1	7	2	5	2	1	1	2	1	4	2	3	1	1	2	1	2	0	1
1236	46	1	7	3	0	0	0	0	0	0	4	2	3	1	1	2	1	2	0	1
1237	46	1	8	1	50	1	1	2	2	0	4	2	3	1	1	2	1	2	0	1
1238	46	1	8	2	1	2	2	1	1	1	4	2	3	1	1	2	1	2	0	1
1239	46	1	8	3	0	0	0	0	0	0	4	2	3	1	1	2	1	2	0	1
1240	46	1	9	1	50	2	2	1	1	0	4	2	3	1	1	2	1	2	0	1
1241	46	1	9	2	1	1	1	2	2	1	4	2	3	1	1	2	1	2	0	NA
1242	46	1	9	3	0	0	0	0	0	0	4	2	3	1	1	2	1	2	0	NA
1243	47	1	1	1	50	1	1	1	2	0	5	2	4	0	5	6	1	3	0	NA
1244	47	1	1	2	5	2	2	2	1	1	5	2	4	0	5	6	1	3	0	NA
1245	47	1	1	3	0	0	0	0	0	0	5	2	4	0	5	6	1	3	0	NA
1246	47	1	2	1	20	2	1	2	2	1	5	2	4	0	5	6	1	3	0	NA
1247	47	1	2	2	1	1	2	1	1	0	5	2	4	0	5	6	1	3	0	NA
1248	47	1	2	3	0	0	0	0	0	0	5	2	4	0	5	6	1	3	0	NA
1249	47	1	3	1	20	2	2	1	2	1	5	2	4	0	5	6	1	3	0	NA
1250	47	1	3	2	5	1	1	2	1	0	5	2	4	0	5	6	1	3	0	NA
1251	47	1	3	3	0	0	0	0	0	0	5	2	4	0	5	6	1	3	0	NA
1252	47	1	4	1	50	2	1	1	1	0	5	2	4	0	5	6	1	3	0	NA
1253	47	1	4	2	1	1	2	2	2	1	5	2	4	0	5	6	1	3	0	NA
1254	47	1	4	3	0	0	0	0	0	0	5	2	4	0	5	6	1	3	0	NA
1255	47	1	5	1	1	2	1	2	1	0	5	2	4	0	5	6	1	3	0	NA
1256	47	1	5	2	5	1	2	1	2	1	5	2	4	0	5	6	1	3	0	NA
1257	47	1	5	3	0	0	0	0	0	0	5	2	4	0	5	6	1	3	0	NA
1258	47	1	6	1	50	2	2	2	2	0	5	2	4	0	5	6	1	3	0	NA
1259	47	1	6	2	20	1	1	1	1	1	5	2	4	0	5	6	1	3	0	NA
1260	47	1	6	3	0	0	0	0	0	0	5	2	4	0	5	6	1	3	0	NA
1261	47	1	7	1	20	1	2	2	1	0	5	2	4	0	5	6	1	3	0	NA
1262	47	1	7	2	5	2	1	1	2	1	5	2	4	0	5	6	1	3	0	NA
1263	47	1	7	3	0	0	0	0	0	0	5	2	4	0	5	6	1	3	0	NA
1264	47	1	8	1	50	1	1	2	2	0	5	2	4	0	5	6	1	3	0	NA
1265	47	1	8	2	1	2	2	1	1	1	5	2	4	0	5	6	1	3	0	NA
1266	47	1	8	3	0	0	0	0	0	0	5	2	4	0	5	6	1	3	0	NA
1267	47	1	9	1	50	2	2	1	1	1	5	2	4	0	5	6	1	3	0	NA
1268	47	1	9	2	1	1	1	2	2	0	5	2	4	0	5	6	1	3	0	NA
1269	47	1	9	3	0	0	0	0	0	0	5	2	4	0	5	6	1	3	0	NA
1270	48	2	10	1	20	1	2	1	2	0	3	1	5	0	5	3	1	1.5	0	NA
1271	48	2	10	2	5	2	1	2	1	1	3	1	5	0	5	3	1	1.5	0	NA
1272	48	2	10	3	0	0	0	0	0	0	3	1	5	0	5	3	1	1.5	0	NA
1273	48	2	11	1	50	1	2	2	1	0	3	1	5	0	5	3	1	1.5	0	NA
1274	48	2	11	2	1	2	1	1	2	1	3	1	5	0	5	3	1	1.5	0	NA
1275	48	2	11	3	0	0	0	0	0	0	3	1	5	0	5	3	1	1.5	0	NA
1276	48	2	12	1	5	1	1	1	1	1	3	1	5	0	5	3	1	1.5	0	NA
1277	48	2	12	2	20	2	2	2	2	0	3	1	5	0	5	3	1	1.5	0	NA
1278	48	2	12	3	0	0	0	0	0	0	3	1	5	0	5	3	1	1.5	0	NA
1279	48	2	13	1	5	1	2	1	2	1	3	1	5	0	5	3	1	1.5	0	NA
1280	48	2	13	2	20	2	1	2	1	0	3	1	5	0	5	3	1	1.5	0	NA
1281	48	2	13	3	0	0	0	0	0	0	3	1	5	0	5	3	1	1.5	0	NA
1282	48	2	14	1	1	1	1	1	1	1	3	1	5	0	5	3	1	1.5	0	NA
1283	48	2	14	2	50	2	2	2	2	0	3	1	5	0	5	3	1	1.5	0	NA
1284	48	2	14	3	0	0	0	0	0	0	3	1	5	0	5	3	1	1.5	0	NA
1285	48	2	15	1	20	2	1	1	2	0	3	1	5	0	5	3	1	1.5	0	NA
1286	48	2	15	2	1	1	2	2	1	1	3	1	5	0	5	3	1	1.5	0	NA
1287	48	2	15	3	0	0	0	0	0	0	3	1	5	0	5	3	1	1.5	0	NA
1288	48	2	16	1	50	1	1	2	2	0	3	1	5	0	5	3	1	1.5	0	NA
1289	48	2	16	2	5	2	2	1	1	1	3	1	5	0	5	3	1	1.5	0	NA
1290	48	2	16	3	0	0	0	0	0	0	3	1	5	0	5	3	1	1.5	0	NA
1291	48	2	17	1	50	2	1	1	1	0	3	1	5	0	5	3	1	1.5	0	NA
1292	48	2	17	2	20	1	2	2	2	0	3	1	5	0	5	3	1	1.5	0	NA
1293	48	2	17	3	0	0	0	0	0	1	3	1	5	0	5	3	1	1.5	0	NA
1294	48	2	18	1	1	2	1	2	2	1	3	1	5	0	5	3	1	1.5	0	NA
1295	48	2	18	2	5	1	2	1	1	0	3	1	5	0	5	3	1	1.5	0	NA
1296	48	2	18	3	0	0	0	0	0	0	3	1	5	0	5	3	1	1.5	0	NA
1297	49	2	10	1	20	1	2	1	2	0	4	2	4	1	5	6	1	3	0	NA
1298	49	2	10	2	5	2	1	2	1	1	4	2	4	1	5	6	1	3	0	NA
1299	49	2	10	3	0	0	0	0	0	0	4	2	4	1	5	6	1	3	0	NA
1300	49	2	11	1	50	1	2	2	1	0	4	2	4	1	5	6	1	3	0	NA
1301	49	2	11	2	1	2	1	1	2	1	4	2	4	1	5	6	1	3	0	NA
1302	49	2	11	3	0	0	0	0	0	0	4	2	4	1	5	6	1	3	0	NA
1303	49	2	12	1	5	1	1	1	1	0	4	2	4	1	5	6	1	3	0	NA
1304	49	2	12	2	20	2	2	2	2	1	4	2	4	1	5	6	1	3	0	NA
1305	49	2	12	3	0	0	0	0	0	0	4	2	4	1	5	6	1	3	0	NA
1306	49	2	13	1	5	1	2	1	2	0	4	2	4	1	5	6	1	3	0	NA
1307	49	2	13	2	20	2	1	2	1	1	4	2	4	1	5	6	1	3	0	NA
1308	49	2	13	3	0	0	0	0	0	0	4	2	4	1	5	6	1	3	0	NA
1309	49	2	14	1	1	1	1	1	1	1	4	2	4	1	5	6	1	3	0	NA
1310	49	2	14	2	50	2	2	2	2	0	4	2	4	1	5	6	1	3	0	NA
1311	49	2	14	3	0	0	0	0	0	0	4	2	4	1	5	6	1	3	0	NA
1312	49	2	15	1	20	2	1	1	2	0	4	2	4	1	5	6	1	3	0	NA
1313	49	2	15	2	1	1	2	2	1	1	4	2	4	1	5	6	1	3	0	NA
1314	49	2	15	3	0	0	0	0	0	0	4	2	4	1	5	6	1	3	0	NA
1315	49	2	16	1	50	1	1	2	2	0	4	2	4	1	5	6	1	3	0	NA
1316	49	2	16	2	5	2	2	1	1	1	4	2	4	1	5	6	1	3	0	NA
1317	49	2	16	3	0	0	0	0	0	0	4	2	4	1	5	6	1	3	0	NA
1318	49	2	17	1	50	2	1	1	1	0	4	2	4	1	5	6	1	3	0	NA
1319	49	2	17	2	20	1	2	2	2	1	4	2	4	1	5	6	1	3	0	NA
1320	49	2	17	3	0	0	0	0	0	0	4	2	4	1	5	6	1	3	0	NA
1321	49	2	18	1	1	2	1	2	2	1	4	2	4	1	5	6	1	3	0	NA
1322	49	2	18	2	5	1	2	1	1	0	4	2	4	1	5	6	1	3	0	NA
1323	49	2	18	3	0	0	0	0	0	0	4	2	4	1	5	6	1	3	0	NA
1324	50	2	10	1	20	1	2	1	2	1	5	2	6	0	1	NA	1	NA	0	NA
1325	50	2	10	2	5	2	1	2	1	0	5	2	6	0	1	NA	1	NA	0	NA
1326	50	2	10	3	0	0	0	0	0	0	5	2	6	0	1	NA	1	NA	0	NA
1327	50	2	11	1	50	1	2	2	1	0	5	2	6	0	1	NA	1	NA	0	NA
1328	50	2	11	2	1	2	1	1	2	1	5	2	6	0	1	NA	1	NA	0	NA
1329	50	2	11	3	0	0	0	0	0	0	5	2	6	0	1	NA	1	NA	0	NA
1330	50	2	12	1	5	1	1	1	1	0	5	2	6	0	1	NA	1	NA	0	NA
1331	50	2	12	2	20	2	2	2	2	1	5	2	6	0	1	NA	1	NA	0	NA
1332	50	2	12	3	0	0	0	0	0	0	5	2	6	0	1	NA	1	NA	0	NA
1333	50	2	13	1	5	1	2	1	2	1	5	2	6	0	1	NA	1	NA	0	NA
1334	50	2	13	2	20	2	1	2	1	0	5	2	6	0	1	NA	1	NA	0	NA
1335	50	2	13	3	0	0	0	0	0	0	5	2	6	0	1	NA	1	NA	0	NA
1336	50	2	14	1	1	1	1	1	1	1	5	2	6	0	1	NA	1	NA	0	NA
1337	50	2	14	2	50	2	2	2	2	0	5	2	6	0	1	NA	1	NA	0	NA
1338	50	2	14	3	0	0	0	0	0	0	5	2	6	0	1	NA	1	NA	0	NA
1339	50	2	15	1	20	2	1	1	2	1	5	2	6	0	1	NA	1	NA	0	NA
1340	50	2	15	2	1	1	2	2	1	0	5	2	6	0	1	NA	1	NA	0	NA
1341	50	2	15	3	0	0	0	0	0	0	5	2	6	0	1	NA	1	NA	0	NA
1342	50	2	16	1	50	1	1	2	2	1	5	2	6	0	1	NA	1	NA	0	NA
1343	50	2	16	2	5	2	2	1	1	0	5	2	6	0	1	NA	1	NA	0	NA
1344	50	2	16	3	0	0	0	0	0	0	5	2	6	0	1	NA	1	NA	0	NA
1345	50	2	17	1	50	2	1	1	1	0	5	2	6	0	1	NA	1	NA	0	NA
1346	50	2	17	2	20	1	2	2	2	1	5	2	6	0	1	NA	1	NA	0	NA
1347	50	2	17	3	0	0	0	0	0	0	5	2	6	0	1	NA	1	NA	0	NA
1348	50	2	18	1	1	2	1	2	2	0	5	2	6	0	1	NA	1	NA	0	NA
1349	50	2	18	2	5	1	2	1	1	1	5	2	6	0	1	NA	1	NA	0	NA
1350	50	2	18	3	0	0	0	0	0	0	5	2	6	0	1	NA	1	NA	0	NA
1351	51	1	1	1	50	1	1	1	2	0	5	2	2	2	5	6	1	3	0	NA
1352	51	1	1	2	5	2	2	2	1	1	5	2	2	2	5	6	1	3	0	NA
1353	51	1	1	3	0	0	0	0	0	0	5	2	2	2	5	6	1	3	0	NA
1354	51	1	2	1	20	2	1	2	2	1	5	2	2	2	5	6	1	3	0	NA
1355	51	1	2	2	1	1	2	1	1	0	5	2	2	2	5	6	1	3	0	NA
1356	51	1	2	3	0	0	0	0	0	0	5	2	2	2	5	6	1	3	0	NA
1357	51	1	3	1	20	2	2	1	2	1	5	2	2	2	5	6	1	3	0	NA
1358	51	1	3	2	5	1	1	2	1	0	5	2	2	2	5	6	1	3	0	NA
1359	51	1	3	3	0	0	0	0	0	0	5	2	2	2	5	6	1	3	0	NA
1360	51	1	4	1	50	2	1	1	1	0	5	2	2	2	5	6	1	3	0	NA
1361	51	1	4	2	1	1	2	2	2	1	5	2	2	2	5	6	1	3	0	NA
1362	51	1	4	3	0	0	0	0	0	0	5	2	2	2	5	6	1	3	0	NA
1363	51	1	5	1	1	2	1	2	1	1	5	2	2	2	5	6	1	3	0	NA
1364	51	1	5	2	5	1	2	1	2	0	5	2	2	2	5	6	1	3	0	NA
1365	51	1	5	3	0	0	0	0	0	0	5	2	2	2	5	6	1	3	0	NA
1366	51	1	6	1	50	2	2	2	2	1	5	2	2	2	5	6	1	3	0	NA
1367	51	1	6	2	20	1	1	1	1	0	5	2	2	2	5	6	1	3	0	NA
1368	51	1	6	3	0	0	0	0	0	0	5	2	2	2	5	6	1	3	0	NA
1369	51	1	7	1	20	1	2	2	1	1	5	2	2	2	5	6	1	3	0	NA
1370	51	1	7	2	5	2	1	1	2	0	5	2	2	2	5	6	1	3	0	NA
1371	51	1	7	3	0	0	0	0	0	0	5	2	2	2	5	6	1	3	0	NA
1372	51	1	8	1	50	1	1	2	2	0	5	2	2	2	5	6	1	3	0	NA
1373	51	1	8	2	1	2	2	1	1	1	5	2	2	2	5	6	1	3	0	NA
1374	51	1	8	3	0	0	0	0	0	0	5	2	2	2	5	6	1	3	0	NA
1375	51	1	9	1	50	2	2	1	1	0	5	2	2	2	5	6	1	3	0	NA
1376	51	1	9	2	1	1	1	2	2	1	5	2	2	2	5	6	1	3	0	NA
1377	51	1	9	3	0	0	0	0	0	0	5	2	2	2	5	6	1	3	0	NA
1378	52	1	1	1	50	1	1	1	2	0	4	2	3	2	1	2	1	2	0	NA
1379	52	1	1	2	5	2	2	2	1	1	4	2	3	2	1	2	1	2	0	NA
1380	52	1	1	3	0	0	0	0	0	0	4	2	3	2	1	2	1	2	0	NA
1381	52	1	2	1	20	2	1	2	2	1	4	2	3	2	1	2	1	2	0	NA
1382	52	1	2	2	1	1	2	1	1	0	4	2	3	2	1	2	1	2	0	NA
1383	52	1	2	3	0	0	0	0	0	0	4	2	3	2	1	2	1	2	0	NA
1384	52	1	3	1	20	2	2	1	2	1	4	2	3	2	1	2	1	2	0	NA
1385	52	1	3	2	5	1	1	2	1	0	4	2	3	2	1	2	1	2	0	NA
1386	52	1	3	3	0	0	0	0	0	0	4	2	3	2	1	2	1	2	0	NA
1387	52	1	4	1	50	2	1	1	1	0	4	2	3	2	1	2	1	2	0	NA
1388	52	1	4	2	1	1	2	2	2	1	4	2	3	2	1	2	1	2	0	NA
1389	52	1	4	3	0	0	0	0	0	0	4	2	3	2	1	2	1	2	0	NA
1390	52	1	5	1	1	2	1	2	1	1	4	2	3	2	1	2	1	2	0	NA
1391	52	1	5	2	5	1	2	1	2	0	4	2	3	2	1	2	1	2	0	NA
1392	52	1	5	3	0	0	0	0	0	0	4	2	3	2	1	2	1	2	0	NA
1393	52	1	6	1	50	2	2	2	2	0	4	2	3	2	1	2	1	2	0	NA
1394	52	1	6	2	20	1	1	1	1	1	4	2	3	2	1	2	1	2	0	NA
1395	52	1	6	3	0	0	0	0	0	0	4	2	3	2	1	2	1	2	0	NA
1396	52	1	7	1	20	1	2	2	1	0	4	2	3	2	1	2	1	2	0	NA
1397	52	1	7	2	5	2	1	1	2	1	4	2	3	2	1	2	1	2	0	NA
1398	52	1	7	3	0	0	0	0	0	0	4	2	3	2	1	2	1	2	0	NA
1399	52	1	8	1	50	1	1	2	2	0	4	2	3	2	1	2	1	2	0	NA
1400	52	1	8	2	1	2	2	1	1	1	4	2	3	2	1	2	1	2	0	NA
1401	52	1	8	3	0	0	0	0	0	0	4	2	3	2	1	2	1	2	0	NA
1402	52	1	9	1	50	2	2	1	1	0	4	2	3	2	1	2	1	2	0	NA
1403	52	1	9	2	1	1	1	2	2	1	4	2	3	2	1	2	1	2	0	NA
1404	52	1	9	3	0	0	0	0	0	0	4	2	3	2	1	2	1	2	0	NA
1405	53	1	1	1	50	1	1	1	2	0	4	2	3	0	1	3	1	3	0	NA
1406	53	1	1	2	5	2	2	2	1	1	4	2	3	0	1	3	1	3	0	NA
1407	53	1	1	3	0	0	0	0	0	0	4	2	3	0	1	3	1	3	0	NA
1408	53	1	2	1	20	2	1	2	2	0	4	2	3	0	1	3	1	3	0	NA
1409	53	1	2	2	1	1	2	1	1	1	4	2	3	0	1	3	1	3	0	NA
1410	53	1	2	3	0	0	0	0	0	0	4	2	3	0	1	3	1	3	0	NA
1411	53	1	3	1	20	2	2	1	2	1	4	2	3	0	1	3	1	3	0	NA
1412	53	1	3	2	5	1	1	2	1	0	4	2	3	0	1	3	1	3	0	NA
1413	53	1	3	3	0	0	0	0	0	0	4	2	3	0	1	3	1	3	0	NA
1414	53	1	4	1	50	2	1	1	1	0	4	2	3	0	1	3	1	3	0	NA
1415	53	1	4	2	1	1	2	2	2	1	4	2	3	0	1	3	1	3	0	NA
1416	53	1	4	3	0	0	0	0	0	0	4	2	3	0	1	3	1	3	0	NA
1417	53	1	5	1	1	2	1	2	1	0	4	2	3	0	1	3	1	3	0	NA
1418	53	1	5	2	5	1	2	1	2	1	4	2	3	0	1	3	1	3	0	NA
1419	53	1	5	3	0	0	0	0	0	0	4	2	3	0	1	3	1	3	0	NA
1420	53	1	6	1	50	2	2	2	2	1	4	2	3	0	1	3	1	3	0	NA
1421	53	1	6	2	20	1	1	1	1	0	4	2	3	0	1	3	1	3	0	NA
1422	53	1	6	3	0	0	0	0	0	0	4	2	3	0	1	3	1	3	0	NA
1423	53	1	7	1	20	1	2	2	1	0	4	2	3	0	1	3	1	3	0	NA
1424	53	1	7	2	5	2	1	1	2	1	4	2	3	0	1	3	1	3	0	NA
1425	53	1	7	3	0	0	0	0	0	0	4	2	3	0	1	3	1	3	0	NA
1426	53	1	8	1	50	1	1	2	2	0	4	2	3	0	1	3	1	3	0	NA
1427	53	1	8	2	1	2	2	1	1	1	4	2	3	0	1	3	1	3	0	NA
1428	53	1	8	3	0	0	0	0	0	0	4	2	3	0	1	3	1	3	0	NA
1429	53	1	9	1	50	2	2	1	1	1	4	2	3	0	1	3	1	3	0	NA
1430	53	1	9	2	1	1	1	2	2	0	4	2	3	0	1	3	1	3	0	NA
1431	53	1	9	3	0	0	0	0	0	0	4	2	3	0	1	3	1	3	0	NA
1432	54	2	10	1	20	1	2	1	2	1	4	2	6	0	5	NA	0	NA	0	NA
1433	54	2	10	2	5	2	1	2	1	0	4	2	6	0	5	NA	0	NA	0	NA
1434	54	2	10	3	0	0	0	0	0	0	4	2	6	0	5	NA	0	NA	0	NA
1435	54	2	11	1	50	1	2	2	1	1	4	2	6	0	5	NA	0	NA	0	NA
1436	54	2	11	2	1	2	1	1	2	0	4	2	6	0	5	NA	0	NA	0	NA
1437	54	2	11	3	0	0	0	0	0	0	4	2	6	0	5	NA	0	NA	0	NA
1438	54	2	12	1	5	1	1	1	1	0	4	2	6	0	5	NA	0	NA	0	NA
1439	54	2	12	2	20	2	2	2	2	1	4	2	6	0	5	NA	0	NA	0	NA
1440	54	2	12	3	0	0	0	0	0	0	4	2	6	0	5	NA	0	NA	0	NA
1441	54	2	13	1	5	1	2	1	2	0	4	2	6	0	5	NA	0	NA	0	NA
1442	54	2	13	2	20	2	1	2	1	1	4	2	6	0	5	NA	0	NA	0	NA
1443	54	2	13	3	0	0	0	0	0	0	4	2	6	0	5	NA	0	NA	0	NA
1444	54	2	14	1	1	1	1	1	1	0	4	2	6	0	5	NA	0	NA	0	NA
1445	54	2	14	2	50	2	2	2	2	1	4	2	6	0	5	NA	0	NA	0	NA
1446	54	2	14	3	0	0	0	0	0	0	4	2	6	0	5	NA	0	NA	0	NA
1447	54	2	15	1	20	2	1	1	2	1	4	2	6	0	5	NA	0	NA	0	NA
1448	54	2	15	2	1	1	2	2	1	0	4	2	6	0	5	NA	0	NA	0	NA
1449	54	2	15	3	0	0	0	0	0	0	4	2	6	0	5	NA	0	NA	0	NA
1450	54	2	16	1	50	1	1	2	2	1	4	2	6	0	5	NA	0	NA	0	NA
1451	54	2	16	2	5	2	2	1	1	0	4	2	6	0	5	NA	0	NA	0	NA
1452	54	2	16	3	0	0	0	0	0	0	4	2	6	0	5	NA	0	NA	0	NA
1453	54	2	17	1	50	2	1	1	1	0	4	2	6	0	5	NA	0	NA	0	NA
1454	54	2	17	2	20	1	2	2	2	0	4	2	6	0	5	NA	0	NA	0	NA
1455	54	2	17	3	0	0	0	0	0	1	4	2	6	0	5	NA	0	NA	0	NA
1456	54	2	18	1	1	2	1	2	2	0	4	2	6	0	5	NA	0	NA	0	NA
1457	54	2	18	2	5	1	2	1	1	1	4	2	6	0	5	NA	0	NA	0	NA
1458	54	2	18	3	0	0	0	0	0	0	4	2	6	0	5	NA	0	NA	0	NA
1459	55	3	19	1	5	1	1	1	2	0	5	2	5	0	5	NA	1	NA	0	NA
1460	55	3	19	2	20	2	2	2	1	1	5	2	5	0	5	NA	1	NA	0	NA
1461	55	3	19	3	0	0	0	0	0	0	5	2	5	0	5	NA	1	NA	0	NA
1462	55	3	20	1	50	1	1	2	1	0	5	2	5	0	5	NA	1	NA	0	NA
1463	55	3	20	2	1	2	2	1	2	1	5	2	5	0	5	NA	1	NA	0	NA
1464	55	3	20	3	0	0	0	0	0	0	5	2	5	0	5	NA	1	NA	0	NA
1465	55	3	21	1	5	1	1	2	1	0	5	2	5	0	5	NA	1	NA	0	NA
1466	55	3	21	2	50	2	2	1	2	1	5	2	5	0	5	NA	1	NA	0	NA
1467	55	3	21	3	0	0	0	0	0	0	5	2	5	0	5	NA	1	NA	0	NA
1468	55	3	22	1	20	2	2	2	1	0	5	2	5	0	5	NA	1	NA	0	NA
1469	55	3	22	2	1	1	1	1	2	1	5	2	5	0	5	NA	1	NA	0	NA
1470	55	3	22	3	0	0	0	0	0	0	5	2	5	0	5	NA	1	NA	0	NA
1471	55	3	23	1	5	2	1	2	2	1	5	2	5	0	5	NA	1	NA	0	NA
1472	55	3	23	2	50	1	2	1	1	0	5	2	5	0	5	NA	1	NA	0	NA
1473	55	3	23	3	0	0	0	0	0	0	5	2	5	0	5	NA	1	NA	0	NA
1474	55	3	24	1	20	1	2	2	2	1	5	2	5	0	5	NA	1	NA	0	NA
1475	55	3	24	2	1	2	1	1	1	0	5	2	5	0	5	NA	1	NA	0	NA
1476	55	3	24	3	0	0	0	0	0	0	5	2	5	0	5	NA	1	NA	0	NA
1477	55	3	25	1	1	2	2	2	1	1	5	2	5	0	5	NA	1	NA	0	NA
1478	55	3	25	2	20	1	1	1	2	0	5	2	5	0	5	NA	1	NA	0	NA
1479	55	3	25	3	0	0	0	0	0	0	5	2	5	0	5	NA	1	NA	0	NA
1480	55	3	26	1	5	1	2	2	2	1	5	2	5	0	5	NA	1	NA	0	NA
1481	55	3	26	2	50	2	1	1	1	0	5	2	5	0	5	NA	1	NA	0	NA
1482	55	3	26	3	0	0	0	0	0	0	5	2	5	0	5	NA	1	NA	0	NA
1483	55	3	27	1	50	2	1	2	2	0	5	2	5	0	5	NA	1	NA	0	NA
1484	55	3	27	2	20	1	2	1	1	1	5	2	5	0	5	NA	1	NA	0	NA
1485	55	3	27	3	0	0	0	0	0	0	5	2	5	0	5	NA	1	NA	0	NA
1486	56	4	28	1	1	1	1	2	1	0	3	1	5	0	5	3	1	1.5	0	NA
1487	56	4	28	2	5	2	2	1	2	1	3	1	5	0	5	3	1	1.5	0	NA
1488	56	4	28	3	0	0	0	0	0	0	3	1	5	0	5	3	1	1.5	0	NA
1489	56	4	29	1	20	2	1	1	1	0	3	1	5	0	5	3	1	1.5	0	NA
1490	56	4	29	2	1	1	2	2	2	1	3	1	5	0	5	3	1	1.5	0	NA
1491	56	4	29	3	0	0	0	0	0	0	3	1	5	0	5	3	1	1.5	0	NA
1492	56	4	30	1	50	2	2	1	2	0	3	1	5	0	5	3	1	1.5	0	NA
1493	56	4	30	2	5	1	1	2	1	1	3	1	5	0	5	3	1	1.5	0	NA
1494	56	4	30	3	0	0	0	0	0	0	3	1	5	0	5	3	1	1.5	0	NA
1495	56	4	31	1	50	1	2	1	1	0	3	1	5	0	5	3	1	1.5	0	NA
1496	56	4	31	2	20	2	1	2	2	1	3	1	5	0	5	3	1	1.5	0	NA
1497	56	4	31	3	0	0	0	0	0	0	3	1	5	0	5	3	1	1.5	0	NA
1498	56	4	32	1	1	1	1	1	2	0	3	1	5	0	5	3	1	1.5	0	NA
1499	56	4	32	2	5	2	2	2	1	1	3	1	5	0	5	3	1	1.5	0	NA
1500	56	4	32	3	0	0	0	0	0	0	3	1	5	0	5	3	1	1.5	0	NA
1501	56	4	33	1	5	1	1	1	2	1	3	1	5	0	5	3	1	1.5	0	NA
1502	56	4	33	2	1	2	2	2	1	0	3	1	5	0	5	3	1	1.5	0	NA
1503	56	4	33	3	0	0	0	0	0	0	3	1	5	0	5	3	1	1.5	0	NA
1504	56	4	34	1	20	2	1	1	1	1	3	1	5	0	5	3	1	1.5	0	NA
1505	56	4	34	2	50	1	2	2	2	0	3	1	5	0	5	3	1	1.5	0	NA
1506	56	4	34	3	0	0	0	0	0	0	3	1	5	0	5	3	1	1.5	0	NA
1507	56	4	35	1	50	1	1	2	1	0	3	1	5	0	5	3	1	1.5	0	NA
1508	56	4	35	2	1	2	2	1	2	1	3	1	5	0	5	3	1	1.5	0	37
1509	56	4	35	3	0	0	0	0	0	0	3	1	5	0	5	3	1	1.5	0	NA
1510	56	4	36	1	5	2	1	2	2	1	3	1	5	0	5	3	1	1.5	0	NA
1511	56	4	36	2	20	1	2	1	1	0	3	1	5	0	5	3	1	1.5	0	NA
1512	56	4	36	3	0	0	0	0	0	0	3	1	5	0	5	3	1	1.5	0	NA
1513	57	4	28	1	1	1	1	2	1	0	4	2	4	1	5	9	0	4.5	0	NA
1514	57	4	28	2	5	2	2	1	2	1	4	2	4	1	5	9	0	4.5	0	NA
1515	57	4	28	3	0	0	0	0	0	0	4	2	4	1	5	9	0	4.5	0	NA
1516	57	4	29	1	20	2	1	1	1	1	4	2	4	1	5	9	0	4.5	0	NA
1517	57	4	29	2	1	1	2	2	2	0	4	2	4	1	5	9	0	4.5	0	NA
1518	57	4	29	3	0	0	0	0	0	0	4	2	4	1	5	9	0	4.5	0	NA
1519	57	4	30	1	50	2	2	1	2	0	4	2	4	1	5	9	0	4.5	0	NA
1520	57	4	30	2	5	1	1	2	1	1	4	2	4	1	5	9	0	4.5	0	NA
1521	57	4	30	3	0	0	0	0	0	0	4	2	4	1	5	9	0	4.5	0	NA
1522	57	4	31	1	50	1	2	1	1	0	4	2	4	1	5	9	0	4.5	0	NA
1523	57	4	31	2	20	2	1	2	2	1	4	2	4	1	5	9	0	4.5	0	NA
1524	57	4	31	3	0	0	0	0	0	0	4	2	4	1	5	9	0	4.5	0	NA
1525	57	4	32	1	1	1	1	1	2	0	4	2	4	1	5	9	0	4.5	0	NA
1526	57	4	32	2	5	2	2	2	1	1	4	2	4	1	5	9	0	4.5	0	NA
1527	57	4	32	3	0	0	0	0	0	0	4	2	4	1	5	9	0	4.5	0	NA
1528	57	4	33	1	5	1	1	1	2	0	4	2	4	1	5	9	0	4.5	0	NA
1529	57	4	33	2	1	2	2	2	1	1	4	2	4	1	5	9	0	4.5	0	NA
1530	57	4	33	3	0	0	0	0	0	0	4	2	4	1	5	9	0	4.5	0	NA
1531	57	4	34	1	20	2	1	1	1	0	4	2	4	1	5	9	0	4.5	0	NA
1532	57	4	34	2	50	1	2	2	2	1	4	2	4	1	5	9	0	4.5	0	NA
1533	57	4	34	3	0	0	0	0	0	0	4	2	4	1	5	9	0	4.5	0	NA
1534	57	4	35	1	50	1	1	2	1	0	4	2	4	1	5	9	0	4.5	0	NA
1535	57	4	35	2	1	2	2	1	2	1	4	2	4	1	5	9	0	4.5	0	NA
1536	57	4	35	3	0	0	0	0	0	0	4	2	4	1	5	9	0	4.5	0	NA
1537	57	4	36	1	5	2	1	2	2	1	4	2	4	1	5	9	0	4.5	0	NA
1538	57	4	36	2	20	1	2	1	1	0	4	2	4	1	5	9	0	4.5	0	NA
1539	57	4	36	3	0	0	0	0	0	0	4	2	4	1	5	9	0	4.5	0	NA
1540	58	4	28	1	1	1	1	2	1	0	4	2	4	1	5	3	0	1.5	0	NA
1541	58	4	28	2	5	2	2	1	2	1	4	2	4	1	5	3	0	1.5	0	NA
1542	58	4	28	3	0	0	0	0	0	0	4	2	4	1	5	3	0	1.5	0	NA
1543	58	4	29	1	20	2	1	1	1	0	4	2	4	1	5	3	0	1.5	0	NA
1544	58	4	29	2	1	1	2	2	2	1	4	2	4	1	5	3	0	1.5	0	NA
1545	58	4	29	3	0	0	0	0	0	0	4	2	4	1	5	3	0	1.5	0	NA
1546	58	4	30	1	50	2	2	1	2	1	4	2	4	1	5	3	0	1.5	0	NA
1547	58	4	30	2	5	1	1	2	1	0	4	2	4	1	5	3	0	1.5	0	NA
1548	58	4	30	3	0	0	0	0	0	0	4	2	4	1	5	3	0	1.5	0	NA
1549	58	4	31	1	50	1	2	1	1	0	4	2	4	1	5	3	0	1.5	0	NA
1550	58	4	31	2	20	2	1	2	2	1	4	2	4	1	5	3	0	1.5	0	NA
1551	58	4	31	3	0	0	0	0	0	0	4	2	4	1	5	3	0	1.5	0	NA
1552	58	4	32	1	1	1	1	1	2	0	4	2	4	1	5	3	0	1.5	0	NA
1553	58	4	32	2	5	2	2	2	1	1	4	2	4	1	5	3	0	1.5	0	NA
1554	58	4	32	3	0	0	0	0	0	0	4	2	4	1	5	3	0	1.5	0	NA
1555	58	4	33	1	5	1	1	1	2	0	4	2	4	1	5	3	0	1.5	0	NA
1556	58	4	33	2	1	2	2	2	1	1	4	2	4	1	5	3	0	1.5	0	NA
1557	58	4	33	3	0	0	0	0	0	0	4	2	4	1	5	3	0	1.5	0	NA
1558	58	4	34	1	20	2	1	1	1	0	4	2	4	1	5	3	0	1.5	0	NA
1559	58	4	34	2	50	1	2	2	2	1	4	2	4	1	5	3	0	1.5	0	NA
1560	58	4	34	3	0	0	0	0	0	0	4	2	4	1	5	3	0	1.5	0	NA
1561	58	4	35	1	50	1	1	2	1	0	4	2	4	1	5	3	0	1.5	0	NA
1562	58	4	35	2	1	2	2	1	2	1	4	2	4	1	5	3	0	1.5	0	NA
1563	58	4	35	3	0	0	0	0	0	0	4	2	4	1	5	3	0	1.5	0	NA
1564	58	4	36	1	5	2	1	2	2	1	4	2	4	1	5	3	0	1.5	0	NA
1565	58	4	36	2	20	1	2	1	1	0	4	2	4	1	5	3	0	1.5	0	NA
1566	58	4	36	3	0	0	0	0	0	0	4	2	4	1	5	3	0	1.5	0	NA
1567	59	3	19	1	5	1	1	1	2	0	6	1	4	0	5	8	1	4	0	NA
1568	59	3	19	2	20	2	2	2	1	1	6	1	4	0	5	8	1	4	0	NA
1569	59	3	19	3	0	0	0	0	0	0	6	1	4	0	5	8	1	4	0	NA
1570	59	3	20	1	50	1	1	2	1	0	6	1	4	0	5	8	1	4	0	NA
1571	59	3	20	2	1	2	2	1	2	1	6	1	4	0	5	8	1	4	0	NA
1572	59	3	20	3	0	0	0	0	0	0	6	1	4	0	5	8	1	4	0	NA
1573	59	3	21	1	5	1	1	2	1	1	6	1	4	0	5	8	1	4	0	NA
1574	59	3	21	2	50	2	2	1	2	0	6	1	4	0	5	8	1	4	0	NA
1575	59	3	21	3	0	0	0	0	0	0	6	1	4	0	5	8	1	4	0	NA
1576	59	3	22	1	20	2	2	2	1	0	6	1	4	0	5	8	1	4	0	NA
1577	59	3	22	2	1	1	1	1	2	1	6	1	4	0	5	8	1	4	0	NA
1578	59	3	22	3	0	0	0	0	0	0	6	1	4	0	5	8	1	4	0	NA
1579	59	3	23	1	5	2	1	2	2	1	6	1	4	0	5	8	1	4	0	NA
1580	59	3	23	2	50	1	2	1	1	0	6	1	4	0	5	8	1	4	0	NA
1581	59	3	23	3	0	0	0	0	0	0	6	1	4	0	5	8	1	4	0	NA
1582	59	3	24	1	20	1	2	2	2	0	6	1	4	0	5	8	1	4	0	NA
1583	59	3	24	2	1	2	1	1	1	1	6	1	4	0	5	8	1	4	0	NA
1584	59	3	24	3	0	0	0	0	0	0	6	1	4	0	5	8	1	4	0	NA
1585	59	3	25	1	1	2	2	2	1	1	6	1	4	0	5	8	1	4	0	NA
1586	59	3	25	2	20	1	1	1	2	0	6	1	4	0	5	8	1	4	0	NA
1587	59	3	25	3	0	0	0	0	0	0	6	1	4	0	5	8	1	4	0	NA
1588	59	3	26	1	5	1	2	2	2	1	6	1	4	0	5	8	1	4	0	NA
1589	59	3	26	2	50	2	1	1	1	0	6	1	4	0	5	8	1	4	0	NA
1590	59	3	26	3	0	0	0	0	0	0	6	1	4	0	5	8	1	4	0	NA
1591	59	3	27	1	50	2	1	2	2	1	6	1	4	0	5	8	1	4	0	NA
1592	59	3	27	2	20	1	2	1	1	0	6	1	4	0	5	8	1	4	0	NA
1593	59	3	27	3	0	0	0	0	0	0	6	1	4	0	5	8	1	4	0	NA
1594	60	3	19	1	5	1	1	1	2	1	4	2	6	NA	5	1	1	0.5	0	NA
1595	60	3	19	2	20	2	2	2	1	0	4	2	6	NA	5	1	1	0.5	0	NA
1596	60	3	19	3	0	0	0	0	0	0	4	2	6	NA	5	1	1	0.5	0	NA
1597	60	3	20	1	50	1	1	2	1	1	4	2	6	NA	5	1	1	0.5	0	NA
1598	60	3	20	2	1	2	2	1	2	0	4	2	6	NA	5	1	1	0.5	0	NA
1599	60	3	20	3	0	0	0	0	0	0	4	2	6	NA	5	1	1	0.5	0	NA
1600	60	3	21	1	5	1	1	2	1	1	4	2	6	NA	5	1	1	0.5	0	NA
1601	60	3	21	2	50	2	2	1	2	0	4	2	6	NA	5	1	1	0.5	0	NA
1602	60	3	21	3	0	0	0	0	0	0	4	2	6	NA	5	1	1	0.5	0	NA
1603	60	3	22	1	20	2	2	2	1	1	4	2	6	NA	5	1	1	0.5	0	NA
1604	60	3	22	2	1	1	1	1	2	0	4	2	6	NA	5	1	1	0.5	0	NA
1605	60	3	22	3	0	0	0	0	0	0	4	2	6	NA	5	1	1	0.5	0	NA
1606	60	3	23	1	5	2	1	2	2	1	4	2	6	NA	5	1	1	0.5	0	NA
1607	60	3	23	2	50	1	2	1	1	0	4	2	6	NA	5	1	1	0.5	0	NA
1608	60	3	23	3	0	0	0	0	0	0	4	2	6	NA	5	1	1	0.5	0	NA
1609	60	3	24	1	20	1	2	2	2	1	4	2	6	NA	5	1	1	0.5	0	NA
1610	60	3	24	2	1	2	1	1	1	0	4	2	6	NA	5	1	1	0.5	0	NA
1611	60	3	24	3	0	0	0	0	0	0	4	2	6	NA	5	1	1	0.5	0	NA
1612	60	3	25	1	1	2	2	2	1	0	4	2	6	NA	5	1	1	0.5	0	NA
1613	60	3	25	2	20	1	1	1	2	1	4	2	6	NA	5	1	1	0.5	0	NA
1614	60	3	25	3	0	0	0	0	0	0	4	2	6	NA	5	1	1	0.5	0	NA
1615	60	3	26	1	5	1	2	2	2	0	4	2	6	NA	5	1	1	0.5	0	NA
1616	60	3	26	2	50	2	1	1	1	1	4	2	6	NA	5	1	1	0.5	0	NA
1617	60	3	26	3	0	0	0	0	0	0	4	2	6	NA	5	1	1	0.5	0	NA
1618	60	3	27	1	50	2	1	2	2	1	4	2	6	NA	5	1	1	0.5	0	NA
1619	60	3	27	2	20	1	2	1	1	0	4	2	6	NA	5	1	1	0.5	0	NA
1620	60	3	27	3	0	0	0	0	0	0	4	2	6	NA	5	1	1	0.5	0	NA
1621	61	3	19	1	5	1	1	1	2	0	4	2	3	1	5	NA	0	NA	0	NA
1622	61	3	19	2	20	2	2	2	1	1	4	2	3	1	5	NA	0	NA	0	NA
1623	61	3	19	3	0	0	0	0	0	0	4	2	3	1	5	NA	0	NA	0	NA
1624	61	3	20	1	50	1	1	2	1	0	4	2	3	1	5	NA	0	NA	0	NA
1625	61	3	20	2	1	2	2	1	2	1	4	2	3	1	5	NA	0	NA	0	NA
1626	61	3	20	3	0	0	0	0	0	0	4	2	3	1	5	NA	0	NA	0	NA
1627	61	3	21	1	5	1	1	2	1	0	4	2	3	1	5	NA	0	NA	0	NA
1628	61	3	21	2	50	2	2	1	2	1	4	2	3	1	5	NA	0	NA	0	NA
1629	61	3	21	3	0	0	0	0	0	0	4	2	3	1	5	NA	0	NA	0	NA
1630	61	3	22	1	20	2	2	2	1	1	4	2	3	1	5	NA	0	NA	0	NA
1631	61	3	22	2	1	1	1	1	2	0	4	2	3	1	5	NA	0	NA	0	NA
1632	61	3	22	3	0	0	0	0	0	0	4	2	3	1	5	NA	0	NA	0	NA
1633	61	3	23	1	5	2	1	2	2	1	4	2	3	1	5	NA	0	NA	0	NA
1634	61	3	23	2	50	1	2	1	1	0	4	2	3	1	5	NA	0	NA	0	NA
1635	61	3	23	3	0	0	0	0	0	0	4	2	3	1	5	NA	0	NA	0	NA
1636	61	3	24	1	20	1	2	2	2	1	4	2	3	1	5	NA	0	NA	0	NA
1637	61	3	24	2	1	2	1	1	1	0	4	2	3	1	5	NA	0	NA	0	NA
1638	61	3	24	3	0	0	0	0	0	0	4	2	3	1	5	NA	0	NA	0	NA
1639	61	3	25	1	1	2	2	2	1	1	4	2	3	1	5	NA	0	NA	0	NA
1640	61	3	25	2	20	1	1	1	2	0	4	2	3	1	5	NA	0	NA	0	NA
1641	61	3	25	3	0	0	0	0	0	0	4	2	3	1	5	NA	0	NA	0	NA
1642	61	3	26	1	5	1	2	2	2	1	4	2	3	1	5	NA	0	NA	0	NA
1643	61	3	26	2	50	2	1	1	1	0	4	2	3	1	5	NA	0	NA	0	NA
1644	61	3	26	3	0	0	0	0	0	0	4	2	3	1	5	NA	0	NA	0	NA
1645	61	3	27	1	50	2	1	2	2	0	4	2	3	1	5	NA	0	NA	0	NA
1646	61	3	27	2	20	1	2	1	1	1	4	2	3	1	5	NA	0	NA	0	NA
1647	61	3	27	3	0	0	0	0	0	0	4	2	3	1	5	NA	0	NA	0	NA
1648	62	4	28	1	1	1	1	2	1	0	3	2	4	0	5	3	1	1.5	0	NA
1649	62	4	28	2	5	2	2	1	2	1	3	2	4	0	5	3	1	1.5	0	NA
1650	62	4	28	3	0	0	0	0	0	0	3	2	4	0	5	3	1	1.5	0	NA
1651	62	4	29	1	20	2	1	1	1	0	3	2	4	0	5	3	1	1.5	0	NA
1652	62	4	29	2	1	1	2	2	2	1	3	2	4	0	5	3	1	1.5	0	NA
1653	62	4	29	3	0	0	0	0	0	0	3	2	4	0	5	3	1	1.5	0	NA
1654	62	4	30	1	50	2	2	1	2	0	3	2	4	0	5	3	1	1.5	0	NA
1655	62	4	30	2	5	1	1	2	1	1	3	2	4	0	5	3	1	1.5	0	NA
1656	62	4	30	3	0	0	0	0	0	0	3	2	4	0	5	3	1	1.5	0	NA
1657	62	4	31	1	50	1	2	1	1	0	3	2	4	0	5	3	1	1.5	0	NA
1658	62	4	31	2	20	2	1	2	2	1	3	2	4	0	5	3	1	1.5	0	NA
1659	62	4	31	3	0	0	0	0	0	0	3	2	4	0	5	3	1	1.5	0	NA
1660	62	4	32	1	1	1	1	1	2	1	3	2	4	0	5	3	1	1.5	0	NA
1661	62	4	32	2	5	2	2	2	1	0	3	2	4	0	5	3	1	1.5	0	NA
1662	62	4	32	3	0	0	0	0	0	0	3	2	4	0	5	3	1	1.5	0	NA
1663	62	4	33	1	5	1	1	1	2	0	3	2	4	0	5	3	1	1.5	0	NA
1664	62	4	33	2	1	2	2	2	1	1	3	2	4	0	5	3	1	1.5	0	NA
1665	62	4	33	3	0	0	0	0	0	0	3	2	4	0	5	3	1	1.5	0	NA
1666	62	4	34	1	20	2	1	1	1	0	3	2	4	0	5	3	1	1.5	0	NA
1667	62	4	34	2	50	1	2	2	2	0	3	2	4	0	5	3	1	1.5	0	NA
1668	62	4	34	3	0	0	0	0	0	1	3	2	4	0	5	3	1	1.5	0	NA
1669	62	4	35	1	50	1	1	2	1	0	3	2	4	0	5	3	1	1.5	0	NA
1670	62	4	35	2	1	2	2	1	2	1	3	2	4	0	5	3	1	1.5	0	NA
1671	62	4	35	3	0	0	0	0	0	0	3	2	4	0	5	3	1	1.5	0	NA
1672	62	4	36	1	5	2	1	2	2	1	3	2	4	0	5	3	1	1.5	0	NA
1673	62	4	36	2	20	1	2	1	1	0	3	2	4	0	5	3	1	1.5	0	NA
1674	62	4	36	3	0	0	0	0	0	0	3	2	4	0	5	3	1	1.5	0	NA
1675	63	4	28	1	1	1	1	2	1	0	5	2	3	0	1	1	0	1	0	NA
1676	63	4	28	2	5	2	2	1	2	1	5	2	3	0	1	1	0	1	0	NA
1677	63	4	28	3	0	0	0	0	0	0	5	2	3	0	1	1	0	1	0	NA
1678	63	4	29	1	20	2	1	1	1	0	5	2	3	0	1	1	0	1	0	NA
1679	63	4	29	2	1	1	2	2	2	1	5	2	3	0	1	1	0	1	0	NA
1680	63	4	29	3	0	0	0	0	0	0	5	2	3	0	1	1	0	1	0	NA
1681	63	4	30	1	50	2	2	1	2	0	5	2	3	0	1	1	0	1	0	NA
1682	63	4	30	2	5	1	1	2	1	1	5	2	3	0	1	1	0	1	0	NA
1683	63	4	30	3	0	0	0	0	0	0	5	2	3	0	1	1	0	1	0	NA
1684	63	4	31	1	50	1	2	1	1	0	5	2	3	0	1	1	0	1	0	NA
1685	63	4	31	2	20	2	1	2	2	0	5	2	3	0	1	1	0	1	0	NA
1686	63	4	31	3	0	0	0	0	0	1	5	2	3	0	1	1	0	1	0	NA
1687	63	4	32	1	1	1	1	1	2	0	5	2	3	0	1	1	0	1	0	NA
1688	63	4	32	2	5	2	2	2	1	1	5	2	3	0	1	1	0	1	0	NA
1689	63	4	32	3	0	0	0	0	0	0	5	2	3	0	1	1	0	1	0	NA
1690	63	4	33	1	5	1	1	1	2	0	5	2	3	0	1	1	0	1	0	NA
1691	63	4	33	2	1	2	2	2	1	1	5	2	3	0	1	1	0	1	0	NA
1692	63	4	33	3	0	0	0	0	0	0	5	2	3	0	1	1	0	1	0	NA
1693	63	4	34	1	20	2	1	1	1	0	5	2	3	0	1	1	0	1	0	NA
1694	63	4	34	2	50	1	2	2	2	0	5	2	3	0	1	1	0	1	0	NA
1695	63	4	34	3	0	0	0	0	0	1	5	2	3	0	1	1	0	1	0	NA
1696	63	4	35	1	50	1	1	2	1	0	5	2	3	0	1	1	0	1	0	NA
1697	63	4	35	2	1	2	2	1	2	1	5	2	3	0	1	1	0	1	0	NA
1698	63	4	35	3	0	0	0	0	0	0	5	2	3	0	1	1	0	1	0	NA
1699	63	4	36	1	5	2	1	2	2	1	5	2	3	0	1	1	0	1	0	NA
1700	63	4	36	2	20	1	2	1	1	0	5	2	3	0	1	1	0	1	0	NA
1701	63	4	36	3	0	0	0	0	0	0	5	2	3	0	1	1	0	1	0	NA
1702	64	3	19	1	5	1	1	1	2	0	3	1	4	0	5	4	0	2	0	NA
1703	64	3	19	2	20	2	2	2	1	1	3	1	4	0	5	4	0	2	0	NA
1704	64	3	19	3	0	0	0	0	0	0	3	1	4	0	5	4	0	2	0	NA
1705	64	3	20	1	50	1	1	2	1	1	3	1	4	0	5	4	0	2	0	NA
1706	64	3	20	2	1	2	2	1	2	0	3	1	4	0	5	4	0	2	0	NA
1707	64	3	20	3	0	0	0	0	0	0	3	1	4	0	5	4	0	2	0	NA
1708	64	3	21	1	5	1	1	2	1	0	3	1	4	0	5	4	0	2	0	NA
1709	64	3	21	2	50	2	2	1	2	1	3	1	4	0	5	4	0	2	0	NA
1710	64	3	21	3	0	0	0	0	0	0	3	1	4	0	5	4	0	2	0	NA
1711	64	3	22	1	20	2	2	2	1	1	3	1	4	0	5	4	0	2	0	NA
1712	64	3	22	2	1	1	1	1	2	0	3	1	4	0	5	4	0	2	0	NA
1713	64	3	22	3	0	0	0	0	0	0	3	1	4	0	5	4	0	2	0	NA
1714	64	3	23	1	5	2	1	2	2	0	3	1	4	0	5	4	0	2	0	NA
1715	64	3	23	2	50	1	2	1	1	1	3	1	4	0	5	4	0	2	0	NA
1716	64	3	23	3	0	0	0	0	0	0	3	1	4	0	5	4	0	2	0	NA
1717	64	3	24	1	20	1	2	2	2	1	3	1	4	0	5	4	0	2	0	NA
1718	64	3	24	2	1	2	1	1	1	0	3	1	4	0	5	4	0	2	0	NA
1719	64	3	24	3	0	0	0	0	0	0	3	1	4	0	5	4	0	2	0	NA
1720	64	3	25	1	1	2	2	2	1	1	3	1	4	0	5	4	0	2	0	NA
1721	64	3	25	2	20	1	1	1	2	0	3	1	4	0	5	4	0	2	0	NA
1722	64	3	25	3	0	0	0	0	0	0	3	1	4	0	5	4	0	2	0	NA
1723	64	3	26	1	5	1	2	2	2	1	3	1	4	0	5	4	0	2	0	NA
1724	64	3	26	2	50	2	1	1	1	0	3	1	4	0	5	4	0	2	0	NA
1725	64	3	26	3	0	0	0	0	0	0	3	1	4	0	5	4	0	2	0	NA
1726	64	3	27	1	50	2	1	2	2	1	3	1	4	0	5	4	0	2	0	NA
1727	64	3	27	2	20	1	2	1	1	0	3	1	4	0	5	4	0	2	0	NA
1728	64	3	27	3	0	0	0	0	0	0	3	1	4	0	5	4	0	2	0	NA
1729	65	4	28	1	1	1	1	2	1	0	5	1	6	0	1	8	1	8	0	NA
1730	65	4	28	2	5	2	2	1	2	1	5	1	6	0	1	8	1	8	0	NA
1731	65	4	28	3	0	0	0	0	0	0	5	1	6	0	1	8	1	8	0	NA
1732	65	4	29	1	20	2	1	1	1	1	5	1	6	0	1	8	1	8	0	NA
1733	65	4	29	2	1	1	2	2	2	0	5	1	6	0	1	8	1	8	0	NA
1734	65	4	29	3	0	0	0	0	0	0	5	1	6	0	1	8	1	8	0	NA
1735	65	4	30	1	50	2	2	1	2	0	5	1	6	0	1	8	1	8	0	NA
1736	65	4	30	2	5	1	1	2	1	1	5	1	6	0	1	8	1	8	0	NA
1737	65	4	30	3	0	0	0	0	0	0	5	1	6	0	1	8	1	8	0	NA
1738	65	4	31	1	50	1	2	1	1	0	5	1	6	0	1	8	1	8	0	NA
1739	65	4	31	2	20	2	1	2	2	1	5	1	6	0	1	8	1	8	0	NA
1740	65	4	31	3	0	0	0	0	0	0	5	1	6	0	1	8	1	8	0	NA
1741	65	4	32	1	1	1	1	1	2	0	5	1	6	0	1	8	1	8	0	NA
1742	65	4	32	2	5	2	2	2	1	1	5	1	6	0	1	8	1	8	0	NA
1743	65	4	32	3	0	0	0	0	0	0	5	1	6	0	1	8	1	8	0	NA
1744	65	4	33	1	5	1	1	1	2	0	5	1	6	0	1	8	1	8	0	NA
1745	65	4	33	2	1	2	2	2	1	1	5	1	6	0	1	8	1	8	0	NA
1746	65	4	33	3	0	0	0	0	0	0	5	1	6	0	1	8	1	8	0	NA
1747	65	4	34	1	20	2	1	1	1	1	5	1	6	0	1	8	1	8	0	NA
1748	65	4	34	2	50	1	2	2	2	0	5	1	6	0	1	8	1	8	0	NA
1749	65	4	34	3	0	0	0	0	0	0	5	1	6	0	1	8	1	8	0	NA
1750	65	4	35	1	50	1	1	2	1	0	5	1	6	0	1	8	1	8	0	NA
1751	65	4	35	2	1	2	2	1	2	1	5	1	6	0	1	8	1	8	0	NA
1752	65	4	35	3	0	0	0	0	0	0	5	1	6	0	1	8	1	8	0	NA
1753	65	4	36	1	5	2	1	2	2	0	5	1	6	0	1	8	1	8	0	NA
1754	65	4	36	2	20	1	2	1	1	1	5	1	6	0	1	8	1	8	0	NA
1755	65	4	36	3	0	0	0	0	0	0	5	1	6	0	1	8	1	8	0	NA
1756	66	1	1	1	50	1	1	1	2	0	3	1	4	0	5	2	0	1	0	NA
1757	66	1	1	2	5	2	2	2	1	1	3	1	4	0	5	2	0	1	0	NA
1758	66	1	1	3	0	0	0	0	0	0	3	1	4	0	5	2	0	1	0	NA
1759	66	1	2	1	20	2	1	2	2	0	3	1	4	0	5	2	0	1	0	NA
1760	66	1	2	2	1	1	2	1	1	1	3	1	4	0	5	2	0	1	0	NA
1761	66	1	2	3	0	0	0	0	0	0	3	1	4	0	5	2	0	1	0	NA
1762	66	1	3	1	20	2	2	1	2	1	3	1	4	0	5	2	0	1	0	NA
1763	66	1	3	2	5	1	1	2	1	0	3	1	4	0	5	2	0	1	0	NA
1764	66	1	3	3	0	0	0	0	0	0	3	1	4	0	5	2	0	1	0	NA
1765	66	1	4	1	50	2	1	1	1	0	3	1	4	0	5	2	0	1	0	NA
1766	66	1	4	2	1	1	2	2	2	1	3	1	4	0	5	2	0	1	0	NA
1767	66	1	4	3	0	0	0	0	0	0	3	1	4	0	5	2	0	1	0	NA
1768	66	1	5	1	1	2	1	2	1	0	3	1	4	0	5	2	0	1	0	NA
1769	66	1	5	2	5	1	2	1	2	1	3	1	4	0	5	2	0	1	0	NA
1770	66	1	5	3	0	0	0	0	0	0	3	1	4	0	5	2	0	1	0	NA
1771	66	1	6	1	50	2	2	2	2	0	3	1	4	0	5	2	0	1	0	NA
1772	66	1	6	2	20	1	1	1	1	1	3	1	4	0	5	2	0	1	0	NA
1773	66	1	6	3	0	0	0	0	0	0	3	1	4	0	5	2	0	1	0	NA
1774	66	1	7	1	20	1	2	2	1	1	3	1	4	0	5	2	0	1	0	NA
1775	66	1	7	2	5	2	1	1	2	0	3	1	4	0	5	2	0	1	0	NA
1776	66	1	7	3	0	0	0	0	0	0	3	1	4	0	5	2	0	1	0	NA
1777	66	1	8	1	50	1	1	2	2	0	3	1	4	0	5	2	0	1	0	NA
1778	66	1	8	2	1	2	2	1	1	1	3	1	4	0	5	2	0	1	0	NA
1779	66	1	8	3	0	0	0	0	0	0	3	1	4	0	5	2	0	1	0	NA
1780	66	1	9	1	50	2	2	1	1	0	3	1	4	0	5	2	0	1	0	NA
1781	66	1	9	2	1	1	1	2	2	1	3	1	4	0	5	2	0	1	0	NA
1782	66	1	9	3	0	0	0	0	0	0	3	1	4	0	5	2	0	1	0	NA
1783	67	2	10	1	20	1	2	1	2	1	4	2	1	0	1	3	1	3	0	NA
1784	67	2	10	2	5	2	1	2	1	0	4	2	1	0	1	3	1	3	0	NA
1785	67	2	10	3	0	0	0	0	0	0	4	2	1	0	1	3	1	3	0	NA
1786	67	2	11	1	50	1	2	2	1	0	4	2	1	0	1	3	1	3	0	NA
1787	67	2	11	2	1	2	1	1	2	1	4	2	1	0	1	3	1	3	0	NA
1788	67	2	11	3	0	0	0	0	0	0	4	2	1	0	1	3	1	3	0	NA
1789	67	2	12	1	5	1	1	1	1	1	4	2	1	0	1	3	1	3	0	NA
1790	67	2	12	2	20	2	2	2	2	0	4	2	1	0	1	3	1	3	0	NA
1791	67	2	12	3	0	0	0	0	0	0	4	2	1	0	1	3	1	3	0	NA
1792	67	2	13	1	5	1	2	1	2	0	4	2	1	0	1	3	1	3	0	NA
1793	67	2	13	2	20	2	1	2	1	1	4	2	1	0	1	3	1	3	0	NA
1794	67	2	13	3	0	0	0	0	0	0	4	2	1	0	1	3	1	3	0	NA
1795	67	2	14	1	1	1	1	1	1	1	4	2	1	0	1	3	1	3	0	NA
1796	67	2	14	2	50	2	2	2	2	0	4	2	1	0	1	3	1	3	0	NA
1797	67	2	14	3	0	0	0	0	0	0	4	2	1	0	1	3	1	3	0	NA
1798	67	2	15	1	20	2	1	1	2	1	4	2	1	0	1	3	1	3	0	NA
1799	67	2	15	2	1	1	2	2	1	0	4	2	1	0	1	3	1	3	0	NA
1800	67	2	15	3	0	0	0	0	0	0	4	2	1	0	1	3	1	3	0	NA
1801	67	2	16	1	50	1	1	2	2	0	4	2	1	0	1	3	1	3	0	NA
1802	67	2	16	2	5	2	2	1	1	1	4	2	1	0	1	3	1	3	0	NA
1803	67	2	16	3	0	0	0	0	0	0	4	2	1	0	1	3	1	3	0	NA
1804	67	2	17	1	50	2	1	1	1	0	4	2	1	0	1	3	1	3	0	NA
1805	67	2	17	2	20	1	2	2	2	1	4	2	1	0	1	3	1	3	0	NA
1806	67	2	17	3	0	0	0	0	0	0	4	2	1	0	1	3	1	3	0	NA
1807	67	2	18	1	1	2	1	2	2	1	4	2	1	0	1	3	1	3	0	NA
1808	67	2	18	2	5	1	2	1	1	0	4	2	1	0	1	3	1	3	0	NA
1809	67	2	18	3	0	0	0	0	0	0	4	2	1	0	1	3	1	3	0	NA
1810	68	1	1	1	50	1	1	1	2	0	4	1	6	0	5	NA	0	NA	0	NA
1811	68	1	1	2	5	2	2	2	1	1	4	1	6	0	5	NA	0	NA	0	NA
1812	68	1	1	3	0	0	0	0	0	0	4	1	6	0	5	NA	0	NA	0	NA
1813	68	1	2	1	20	2	1	2	2	1	4	1	6	0	5	NA	0	NA	0	NA
1814	68	1	2	2	1	1	2	1	1	0	4	1	6	0	5	NA	0	NA	0	NA
1815	68	1	2	3	0	0	0	0	0	0	4	1	6	0	5	NA	0	NA	0	NA
1816	68	1	3	1	20	2	2	1	2	1	4	1	6	0	5	NA	0	NA	0	NA
1817	68	1	3	2	5	1	1	2	1	0	4	1	6	0	5	NA	0	NA	0	NA
1818	68	1	3	3	0	0	0	0	0	0	4	1	6	0	5	NA	0	NA	0	NA
1819	68	1	4	1	50	2	1	1	1	1	4	1	6	0	5	NA	0	NA	0	NA
1820	68	1	4	2	1	1	2	2	2	0	4	1	6	0	5	NA	0	NA	0	NA
1821	68	1	4	3	0	0	0	0	0	0	4	1	6	0	5	NA	0	NA	0	NA
1822	68	1	5	1	1	2	1	2	1	1	4	1	6	0	5	NA	0	NA	0	NA
1823	68	1	5	2	5	1	2	1	2	0	4	1	6	0	5	NA	0	NA	0	NA
1824	68	1	5	3	0	0	0	0	0	0	4	1	6	0	5	NA	0	NA	0	NA
1825	68	1	6	1	50	2	2	2	2	1	4	1	6	0	5	NA	0	NA	0	NA
1826	68	1	6	2	20	1	1	1	1	0	4	1	6	0	5	NA	0	NA	0	NA
1827	68	1	6	3	0	0	0	0	0	0	4	1	6	0	5	NA	0	NA	0	NA
1828	68	1	7	1	20	1	2	2	1	1	4	1	6	0	5	NA	0	NA	0	NA
1829	68	1	7	2	5	2	1	1	2	0	4	1	6	0	5	NA	0	NA	0	NA
1830	68	1	7	3	0	0	0	0	0	0	4	1	6	0	5	NA	0	NA	0	NA
1831	68	1	8	1	50	1	1	2	2	0	4	1	6	0	5	NA	0	NA	0	NA
1832	68	1	8	2	1	2	2	1	1	1	4	1	6	0	5	NA	0	NA	0	NA
1833	68	1	8	3	0	0	0	0	0	0	4	1	6	0	5	NA	0	NA	0	NA
1834	68	1	9	1	50	2	2	1	1	1	4	1	6	0	5	NA	0	NA	0	NA
1835	68	1	9	2	1	1	1	2	2	0	4	1	6	0	5	NA	0	NA	0	NA
1836	68	1	9	3	0	0	0	0	0	0	4	1	6	0	5	NA	0	NA	0	NA
1837	69	2	10	1	20	1	2	1	2	0	4	1	6	0	5	7	1	3.5	0	NA
1838	69	2	10	2	5	2	1	2	1	1	4	1	6	0	5	7	1	3.5	0	NA
1839	69	2	10	3	0	0	0	0	0	0	4	1	6	0	5	7	1	3.5	0	NA
1840	69	2	11	1	50	1	2	2	1	0	4	1	6	0	5	7	1	3.5	0	NA
1841	69	2	11	2	1	2	1	1	2	1	4	1	6	0	5	7	1	3.5	0	NA
1842	69	2	11	3	0	0	0	0	0	0	4	1	6	0	5	7	1	3.5	0	NA
1843	69	2	12	1	5	1	1	1	1	0	4	1	6	0	5	7	1	3.5	0	NA
1844	69	2	12	2	20	2	2	2	2	1	4	1	6	0	5	7	1	3.5	0	NA
1845	69	2	12	3	0	0	0	0	0	0	4	1	6	0	5	7	1	3.5	0	NA
1846	69	2	13	1	5	1	2	1	2	1	4	1	6	0	5	7	1	3.5	0	NA
1847	69	2	13	2	20	2	1	2	1	0	4	1	6	0	5	7	1	3.5	0	NA
1848	69	2	13	3	0	0	0	0	0	0	4	1	6	0	5	7	1	3.5	0	NA
1849	69	2	14	1	1	1	1	1	1	0	4	1	6	0	5	7	1	3.5	0	NA
1850	69	2	14	2	50	2	2	2	2	1	4	1	6	0	5	7	1	3.5	0	NA
1851	69	2	14	3	0	0	0	0	0	0	4	1	6	0	5	7	1	3.5	0	NA
1852	69	2	15	1	20	2	1	1	2	0	4	1	6	0	5	7	1	3.5	0	NA
1853	69	2	15	2	1	1	2	2	1	1	4	1	6	0	5	7	1	3.5	0	NA
1854	69	2	15	3	0	0	0	0	0	0	4	1	6	0	5	7	1	3.5	0	NA
1855	69	2	16	1	50	1	1	2	2	0	4	1	6	0	5	7	1	3.5	0	NA
1856	69	2	16	2	5	2	2	1	1	1	4	1	6	0	5	7	1	3.5	0	NA
1857	69	2	16	3	0	0	0	0	0	0	4	1	6	0	5	7	1	3.5	0	NA
1858	69	2	17	1	50	2	1	1	1	0	4	1	6	0	5	7	1	3.5	0	NA
1859	69	2	17	2	20	1	2	2	2	1	4	1	6	0	5	7	1	3.5	0	NA
1860	69	2	17	3	0	0	0	0	0	0	4	1	6	0	5	7	1	3.5	0	NA
1861	69	2	18	1	1	2	1	2	2	0	4	1	6	0	5	7	1	3.5	0	NA
1862	69	2	18	2	5	1	2	1	1	1	4	1	6	0	5	7	1	3.5	0	NA
1863	69	2	18	3	0	0	0	0	0	0	4	1	6	0	5	7	1	3.5	0	NA
1864	70	2	10	1	20	1	2	1	2	0	4	2	1	0	5	1	1	0.5	0	NA
1865	70	2	10	2	5	2	1	2	1	1	4	2	1	0	5	1	1	0.5	0	NA
1866	70	2	10	3	0	0	0	0	0	0	4	2	1	0	5	1	1	0.5	0	NA
1867	70	2	11	1	50	1	2	2	1	0	4	2	1	0	5	1	1	0.5	0	NA
1868	70	2	11	2	1	2	1	1	2	1	4	2	1	0	5	1	1	0.5	0	NA
1869	70	2	11	3	0	0	0	0	0	0	4	2	1	0	5	1	1	0.5	0	NA
1870	70	2	12	1	5	1	1	1	1	0	4	2	1	0	5	1	1	0.5	0	NA
1871	70	2	12	2	20	2	2	2	2	1	4	2	1	0	5	1	1	0.5	0	NA
1872	70	2	12	3	0	0	0	0	0	0	4	2	1	0	5	1	1	0.5	0	NA
1873	70	2	13	1	5	1	2	1	2	0	4	2	1	0	5	1	1	0.5	0	NA
1874	70	2	13	2	20	2	1	2	1	1	4	2	1	0	5	1	1	0.5	0	NA
1875	70	2	13	3	0	0	0	0	0	0	4	2	1	0	5	1	1	0.5	0	NA
1876	70	2	14	1	1	1	1	1	1	1	4	2	1	0	5	1	1	0.5	0	NA
1877	70	2	14	2	50	2	2	2	2	0	4	2	1	0	5	1	1	0.5	0	NA
1878	70	2	14	3	0	0	0	0	0	0	4	2	1	0	5	1	1	0.5	0	NA
1879	70	2	15	1	20	2	1	1	2	0	4	2	1	0	5	1	1	0.5	0	NA
1880	70	2	15	2	1	1	2	2	1	1	4	2	1	0	5	1	1	0.5	0	NA
1881	70	2	15	3	0	0	0	0	0	0	4	2	1	0	5	1	1	0.5	0	NA
1882	70	2	16	1	50	1	1	2	2	0	4	2	1	0	5	1	1	0.5	0	NA
1883	70	2	16	2	5	2	2	1	1	1	4	2	1	0	5	1	1	0.5	0	NA
1884	70	2	16	3	0	0	0	0	0	0	4	2	1	0	5	1	1	0.5	0	NA
1885	70	2	17	1	50	2	1	1	1	0	4	2	1	0	5	1	1	0.5	0	NA
1886	70	2	17	2	20	1	2	2	2	1	4	2	1	0	5	1	1	0.5	0	NA
1887	70	2	17	3	0	0	0	0	0	0	4	2	1	0	5	1	1	0.5	0	NA
1888	70	2	18	1	1	2	1	2	2	0	4	2	1	0	5	1	1	0.5	0	NA
1889	70	2	18	2	5	1	2	1	1	1	4	2	1	0	5	1	1	0.5	0	NA
1890	70	2	18	3	0	0	0	0	0	0	4	2	1	0	5	1	1	0.5	0	NA
1891	71	2	10	1	20	1	2	1	2	0	5	2	2	0	1	3	1	3	0	NA
1892	71	2	10	2	5	2	1	2	1	1	5	2	2	0	1	3	1	3	0	NA
1893	71	2	10	3	0	0	0	0	0	0	5	2	2	0	1	3	1	3	0	NA
1894	71	2	11	1	50	1	2	2	1	0	5	2	2	0	1	3	1	3	0	NA
1895	71	2	11	2	1	2	1	1	2	1	5	2	2	0	1	3	1	3	0	NA
1896	71	2	11	3	0	0	0	0	0	0	5	2	2	0	1	3	1	3	0	NA
1897	71	2	12	1	5	1	1	1	1	1	5	2	2	0	1	3	1	3	0	NA
1898	71	2	12	2	20	2	2	2	2	0	5	2	2	0	1	3	1	3	0	NA
1899	71	2	12	3	0	0	0	0	0	0	5	2	2	0	1	3	1	3	0	NA
1900	71	2	13	1	5	1	2	1	2	1	5	2	2	0	1	3	1	3	0	NA
1901	71	2	13	2	20	2	1	2	1	0	5	2	2	0	1	3	1	3	0	NA
1902	71	2	13	3	0	0	0	0	0	0	5	2	2	0	1	3	1	3	0	NA
1903	71	2	14	1	1	1	1	1	1	1	5	2	2	0	1	3	1	3	0	NA
1904	71	2	14	2	50	2	2	2	2	0	5	2	2	0	1	3	1	3	0	NA
1905	71	2	14	3	0	0	0	0	0	0	5	2	2	0	1	3	1	3	0	NA
1906	71	2	15	1	20	2	1	1	2	0	5	2	2	0	1	3	1	3	0	NA
1907	71	2	15	2	1	1	2	2	1	1	5	2	2	0	1	3	1	3	0	NA
1908	71	2	15	3	0	0	0	0	0	0	5	2	2	0	1	3	1	3	0	NA
1909	71	2	16	1	50	1	1	2	2	0	5	2	2	0	1	3	1	3	0	NA
1910	71	2	16	2	5	2	2	1	1	1	5	2	2	0	1	3	1	3	0	NA
1911	71	2	16	3	0	0	0	0	0	0	5	2	2	0	1	3	1	3	0	NA
1912	71	2	17	1	50	2	1	1	1	0	5	2	2	0	1	3	1	3	0	NA
1913	71	2	17	2	20	1	2	2	2	0	5	2	2	0	1	3	1	3	0	NA
1914	71	2	17	3	0	0	0	0	0	1	5	2	2	0	1	3	1	3	0	NA
1915	71	2	18	1	1	2	1	2	2	1	5	2	2	0	1	3	1	3	0	NA
1916	71	2	18	2	5	1	2	1	1	0	5	2	2	0	1	3	1	3	0	NA
1917	71	2	18	3	0	0	0	0	0	0	5	2	2	0	1	3	1	3	0	NA
1918	72	1	1	1	50	1	1	1	2	1	3	2	6	0	1	NA	1	NA	0	NA
1919	72	1	1	2	5	2	2	2	1	0	3	2	6	0	1	NA	1	NA	0	NA
1920	72	1	1	3	0	0	0	0	0	0	3	2	6	0	1	NA	1	NA	0	NA
1921	72	1	2	1	20	2	1	2	2	1	3	2	6	0	1	NA	1	NA	0	NA
1922	72	1	2	2	1	1	2	1	1	0	3	2	6	0	1	NA	1	NA	0	NA
1923	72	1	2	3	0	0	0	0	0	0	3	2	6	0	1	NA	1	NA	0	NA
1924	72	1	3	1	20	2	2	1	2	1	3	2	6	0	1	NA	1	NA	0	NA
1925	72	1	3	2	5	1	1	2	1	0	3	2	6	0	1	NA	1	NA	0	NA
1926	72	1	3	3	0	0	0	0	0	0	3	2	6	0	1	NA	1	NA	0	NA
1927	72	1	4	1	50	2	1	1	1	0	3	2	6	0	1	NA	1	NA	0	NA
1928	72	1	4	2	1	1	2	2	2	1	3	2	6	0	1	NA	1	NA	0	NA
1929	72	1	4	3	0	0	0	0	0	0	3	2	6	0	1	NA	1	NA	0	NA
1930	72	1	5	1	1	2	1	2	1	0	3	2	6	0	1	NA	1	NA	0	NA
1931	72	1	5	2	5	1	2	1	2	1	3	2	6	0	1	NA	1	NA	0	NA
1932	72	1	5	3	0	0	0	0	0	0	3	2	6	0	1	NA	1	NA	0	NA
1933	72	1	6	1	50	2	2	2	2	1	3	2	6	0	1	NA	1	NA	0	NA
1934	72	1	6	2	20	1	1	1	1	0	3	2	6	0	1	NA	1	NA	0	NA
1935	72	1	6	3	0	0	0	0	0	0	3	2	6	0	1	NA	1	NA	0	NA
1936	72	1	7	1	20	1	2	2	1	0	3	2	6	0	1	NA	1	NA	0	NA
1937	72	1	7	2	5	2	1	1	2	1	3	2	6	0	1	NA	1	NA	0	NA
1938	72	1	7	3	0	0	0	0	0	0	3	2	6	0	1	NA	1	NA	0	NA
1939	72	1	8	1	50	1	1	2	2	1	3	2	6	0	1	NA	1	NA	0	NA
1940	72	1	8	2	1	2	2	1	1	0	3	2	6	0	1	NA	1	NA	0	NA
1941	72	1	8	3	0	0	0	0	0	0	3	2	6	0	1	NA	1	NA	0	NA
1942	72	1	9	1	50	2	2	1	1	0	3	2	6	0	1	NA	1	NA	0	NA
1943	72	1	9	2	1	1	1	2	2	1	3	2	6	0	1	NA	1	NA	0	NA
1944	72	1	9	3	0	0	0	0	0	0	3	2	6	0	1	NA	1	NA	0	NA
1945	73	2	10	1	20	1	2	1	2	0	4	2	2	1	5	NA	1	NA	0	NA
1946	73	2	10	2	5	2	1	2	1	1	4	2	2	1	5	NA	1	NA	0	NA
1947	73	2	10	3	0	0	0	0	0	0	4	2	2	1	5	NA	1	NA	0	NA
1948	73	2	11	1	50	1	2	2	1	0	4	2	2	1	5	NA	1	NA	0	NA
1949	73	2	11	2	1	2	1	1	2	1	4	2	2	1	5	NA	1	NA	0	NA
1950	73	2	11	3	0	0	0	0	0	0	4	2	2	1	5	NA	1	NA	0	NA
1951	73	2	12	1	5	1	1	1	1	0	4	2	2	1	5	NA	1	NA	0	NA
1952	73	2	12	2	20	2	2	2	2	1	4	2	2	1	5	NA	1	NA	0	NA
1953	73	2	12	3	0	0	0	0	0	0	4	2	2	1	5	NA	1	NA	0	NA
1954	73	2	13	1	5	1	2	1	2	1	4	2	2	1	5	NA	1	NA	0	NA
1955	73	2	13	2	20	2	1	2	1	0	4	2	2	1	5	NA	1	NA	0	NA
1956	73	2	13	3	0	0	0	0	0	0	4	2	2	1	5	NA	1	NA	0	NA
1957	73	2	14	1	1	1	1	1	1	0	4	2	2	1	5	NA	1	NA	0	NA
1958	73	2	14	2	50	2	2	2	2	0	4	2	2	1	5	NA	1	NA	0	NA
1959	73	2	14	3	0	0	0	0	0	1	4	2	2	1	5	NA	1	NA	0	NA
1960	73	2	15	1	20	2	1	1	2	0	4	2	2	1	5	NA	1	NA	0	NA
1961	73	2	15	2	1	1	2	2	1	1	4	2	2	1	5	NA	1	NA	0	NA
1962	73	2	15	3	0	0	0	0	0	0	4	2	2	1	5	NA	1	NA	0	NA
1963	73	2	16	1	50	1	1	2	2	0	4	2	2	1	5	NA	1	NA	0	NA
1964	73	2	16	2	5	2	2	1	1	1	4	2	2	1	5	NA	1	NA	0	NA
1965	73	2	16	3	0	0	0	0	0	0	4	2	2	1	5	NA	1	NA	0	NA
1966	73	2	17	1	50	2	1	1	1	0	4	2	2	1	5	NA	1	NA	0	NA
1967	73	2	17	2	20	1	2	2	2	0	4	2	2	1	5	NA	1	NA	0	NA
1968	73	2	17	3	0	0	0	0	0	1	4	2	2	1	5	NA	1	NA	0	NA
1969	73	2	18	1	1	2	1	2	2	1	4	2	2	1	5	NA	1	NA	0	NA
1970	73	2	18	2	5	1	2	1	1	0	4	2	2	1	5	NA	1	NA	0	NA
1971	73	2	18	3	0	0	0	0	0	0	4	2	2	1	5	NA	1	NA	0	NA
1972	74	2	10	1	20	1	2	1	2	1	4	2	6	0	1	NA	1	NA	0	NA
1973	74	2	10	2	5	2	1	2	1	0	4	2	6	0	1	NA	1	NA	0	NA
1974	74	2	10	3	0	0	0	0	0	0	4	2	6	0	1	NA	1	NA	0	NA
1975	74	2	11	1	50	1	2	2	1	0	4	2	6	0	1	NA	1	NA	0	NA
1976	74	2	11	2	1	2	1	1	2	1	4	2	6	0	1	NA	1	NA	0	NA
1977	74	2	11	3	0	0	0	0	0	0	4	2	6	0	1	NA	1	NA	0	NA
1978	74	2	12	1	5	1	1	1	1	0	4	2	6	0	1	NA	1	NA	0	NA
1979	74	2	12	2	20	2	2	2	2	1	4	2	6	0	1	NA	1	NA	0	NA
1980	74	2	12	3	0	0	0	0	0	0	4	2	6	0	1	NA	1	NA	0	NA
1981	74	2	13	1	5	1	2	1	2	1	4	2	6	0	1	NA	1	NA	0	NA
1982	74	2	13	2	20	2	1	2	1	0	4	2	6	0	1	NA	1	NA	0	NA
1983	74	2	13	3	0	0	0	0	0	0	4	2	6	0	1	NA	1	NA	0	NA
1984	74	2	14	1	1	1	1	1	1	0	4	2	6	0	1	NA	1	NA	0	NA
1985	74	2	14	2	50	2	2	2	2	1	4	2	6	0	1	NA	1	NA	0	NA
1986	74	2	14	3	0	0	0	0	0	0	4	2	6	0	1	NA	1	NA	0	NA
1987	74	2	15	1	20	2	1	1	2	0	4	2	6	0	1	NA	1	NA	0	NA
1988	74	2	15	2	1	1	2	2	1	1	4	2	6	0	1	NA	1	NA	0	NA
1989	74	2	15	3	0	0	0	0	0	0	4	2	6	0	1	NA	1	NA	0	NA
1990	74	2	16	1	50	1	1	2	2	0	4	2	6	0	1	NA	1	NA	0	NA
1991	74	2	16	2	5	2	2	1	1	1	4	2	6	0	1	NA	1	NA	0	NA
1992	74	2	16	3	0	0	0	0	0	0	4	2	6	0	1	NA	1	NA	0	NA
1993	74	2	17	1	50	2	1	1	1	0	4	2	6	0	1	NA	1	NA	0	NA
1994	74	2	17	2	20	1	2	2	2	1	4	2	6	0	1	NA	1	NA	0	NA
1995	74	2	17	3	0	0	0	0	0	0	4	2	6	0	1	NA	1	NA	0	NA
1996	74	2	18	1	1	2	1	2	2	0	4	2	6	0	1	NA	1	NA	0	NA
1997	74	2	18	2	5	1	2	1	1	1	4	2	6	0	1	NA	1	NA	0	NA
1998	74	2	18	3	0	0	0	0	0	0	4	2	6	0	1	NA	1	NA	0	NA
1999	75	1	1	1	50	1	1	1	2	0	5	2	4	1	5	NA	1	NA	0	NA
[truncated: 5,102 more rows]

## Sheet: Survey
type	name	label	relevance	repeat_count	required	media::image	constraint	constraint_message	calculation	hint	appearance
start	start
end	end
today	today
deviceid	deviceid	-
subscriberid	subscriberid	-
simserial	simserial	-
phonenumber	phonenumber	-
begin group	consent	Survey information
text	enumerator_name	Name of Enumerator
note	introduction_1	We are students at Bangor University, Wales and we are working with the Durrell Wildlife Conservation Trust (DWCT). Read Oral consent form.
note	introduction_2	We are researching how conservation projects can deliver their conservation strategy and what donors perceive as priorities for their work. This project is focusing on a new campaign in Madagscar.
note	introduction_3	We will keep all the information you give us confidential. We will not share your personal details or views with anyone else. Is that okay?
note	introduction_4	The interview will take maximum XX mins but you are free to stop it at any time without giving us a reason.
note	introduction_5	Please remember! There are no right or wrong answers! Did we make things clear? Do you want to ask us any questions about the study?
select_one consent_yes_no	consent_yn	Are you happy to be part of this study?			yes						quick
end_group
begin group	ce	CE
note	intro	We are interested in your preference for different projects that may be rolled out in Madagascar. These projects often vary their focus in several ways. We would like you to consider four of these related to projects in Madagascar.
end group
begin group	spp_pop	Threatened species populations.
select_one ok	att1	The extent to which the conservation project improves or maintains the populations of threatened species.									quick
end group
begin group	comm_pat	Community involvement in management
select_one ok	att3	The extent to which local people are trained and empowered to protect their local environment.									quick
end group
begin group	field_sites	Conservaion sites
select_one ok	att2	The extent to which the conservation project improves or maintains the condition of conservation sites.									quick
end group
begin group	alternative	Alternative livelihoods
select_one ok	att4	The extent to which the conservation project invests in supporting alternative livelihoods and incomes for local communities living in and around conservation sites.									quick
end group
begin group	cost	Donation
select_one ok	att5	To support these campaigns these projects will require income from donors. This would be a one-off donation ammount.This may be £1, £5, £20 or £50 .									quick
note	cheaptalk_1	We would like you to consider how this would affect your household income as if you were giving a real donation of this ammount.
note	cheaptalk_2	In similar surveys it has been found that people tend to overestimate how much they would really be willing to pay. If both options are higher than what you think your household will pay, you should choose the third option "None". Remember, there is no right or wrong answers!
end group
begin group	practice	Practice
select_one abc	practice_q	This is a practice question: Which option do you prefer; A, B, or neither? Do you have any questions?
end group
begin group	block_design	Blocks
select_one blocks	blocks	Now we'll begin the real experiment which are nine choices, simillar to the practice question. (Which block are you using?)
end group
begin group	b1	Block 1	selected(${blocks},'1')
select_one card_1	b1_1	Select the 1st card.								If both options are higher than what you think your household will pay, you should choose the third option "no conservation project".	quick
select_one abc	card1b1	Which option do you prefer A, B or neither?									quick
select_one card_1	b1_2	Select the 2nd card.								If both options are higher than what you think your household will pay, you should choose the third option "no conservation project".	quick
select_one abc	card2b1	Which option do you prefer A, B or neither?									quick
select_one card_1	b1_3	Select the 3rd card.								If both options are higher than what you think your household will pay, you should choose the third option "no conservation project".	quick
select_one abc	card3b1	Which option do you prefer A, B or neither?									quick
select_one card_1	b1_4	Select the 4th card.								If both options are higher than what you think your household will pay, you should choose the third option "no conservation project".	quick
select_one abc	card4b1	Which option do you prefer A, B or neither?									quick
select_one card_1	b1_5	Select the 5th card.								If both options are higher than what you think your household will pay, you should choose the third option "no conservation project".	quick
select_one abc	card5b1	Which option do you prefer A, B or neither?									quick
select_one card_1	b1_6	Select the 6th card.								If both options are higher than what you think your household will pay, you should choose the third option "no conservation project".	quick
select_one abc	card6b1	Which option do you prefer A, B or neither?									quick
select_one card_1	b1_7	Select the 7th card.								If both options are higher than what you think your household will pay, you should choose the third option "no conservation project".	quick
select_one abc	card7b1	Which option do you prefer A, B or neither?									quick
select_one card_1	b1_8	Select the 8th card.								If both options are higher than what you think your household will pay, you should choose the third option "no conservation project".	quick
select_one abc	card8b1	Which option do you prefer A, B or neither?									quick
select_one card_1	b1_9	Select the 9th card.								If both options are higher than what you think your household will pay, you should choose the third option "no conservation project".	quick
select_one abc	card9b1	Which option do you prefer A, B or neither?									quick
end group
begin group	b2	Block 2	selected(${blocks},'2')
select_one card_2	b2_1	Select the 1st card.								If both options are higher than what you think your household will pay, you should choose the third option "no conservation project".	quick
select_one abc	card1b2	Which option do you prefer A, B or neither?									quick
select_one card_2	b2_2	Select the 2nd card.								If both options are higher than what you think your household will pay, you should choose the third option "no conservation project".	quick
select_one abc	card2b2	Which option do you prefer A, B or neither?									quick
select_one card_2	b2_3	Select the 3rd card.								If both options are higher than what you think your household will pay, you should choose the third option "no conservation project".	quick
select_one abc	card3b2	Which option do you prefer A, B or neither?									quick
select_one card_2	b2_4	Select the 4th card.								If both options are higher than what you think your household will pay, you should choose the third option "no conservation project".	quick
select_one abc	card4b2	Which option do you prefer A, B or neither?									quick
select_one card_2	b2_5	Select the 5th card.								If both options are higher than what you think your household will pay, you should choose the third option "no conservation project".	quick
select_one abc	card5b2	Which option do you prefer A, B or neither?									quick
select_one card_2	b2_6	Select the 6th card.								If both options are higher than what you think your household will pay, you should choose the third option "no conservation project".	quick
select_one abc	card6b2	Which option do you prefer A, B or neither?									quick
select_one card_2	b2_7	Select the 7th card.								If both options are higher than what you think your household will pay, you should choose the third option "no conservation project".	quick
select_one abc	card7b2	Which option do you prefer A, B or neither?									quick
select_one card_2	b2_8	Select the 8th card.								If both options are higher than what you think your household will pay, you should choose the third option "no conservation project".	quick
select_one abc	card8b2	Which option do you prefer A, B or neither?									quick
select_one card_2	b2_9	Select the 9th card.								If both options are higher than what you think your household will pay, you should choose the third option "no conservation project".	quick
select_one abc	card9b2	Which option do you prefer A, B or neither?
end group
begin group	b3	Block 3	selected(${blocks},'3')
select_one card_3	b3_1	Select the 1st card.								If both options are higher than what you think your household will pay, you should choose the third option "no conservation project".	quick
select_one abc	card1b3	Which option do you prefer A, B or neither?									quick
select_one card_3	b3_2	Select the 2nd card.								If both options are higher than what you think your household will pay, you should choose the third option "no conservation project".	quick
select_one abc	card2b3	Which option do you prefer A, B or neither?									quick
select_one card_3	b3_3	Select the 3rd card.								If both options are higher than what you think your household will pay, you should choose the third option "no conservation project".	quick
select_one abc	card3b3	Which option do you prefer A, B or neither?									quick
select_one card_3	b3_4	Select the 4th card.								If both options are higher than what you think your household will pay, you should choose the third option "no conservation project".	quick
select_one abc	card4b3	Which option do you prefer A, B or neither?									quick
select_one card_3	b3_5	Select the 5th card.								If both options are higher than what you think your household will pay, you should choose the third option "no conservation project".	quick
select_one abc	card5b3	Which option do you prefer A, B or neither?									quick
select_one card_3	b3_6	Select the 6th card.								If both options are higher than what you think your household will pay, you should choose the third option "no conservation project".	quick
select_one abc	card6b3	Which option do you prefer A, B or neither?									quick
select_one card_3	b3_7	Select the 7th card.								If both options are higher than what you think your household will pay, you should choose the third option "no conservation project".	quick
select_one abc	card7b3	Which option do you prefer A, B or neither?									quick
select_one card_3	b3_8	Select the 8th card.								If both options are higher than what you think your household will pay, you should choose the third option "no conservation project".	quick
select_one abc	card8b3	Which option do you prefer A, B or neither?									quick
select_one card_3	b3_9	Select the 9th card.								If both options are higher than what you think your household will pay, you should choose the third option "no conservation project".	quick
select_one abc	card9b3	Which option do you prefer A, B or neither?
end group
begin group	b4	Block 4	selected(${blocks},'4')
select_one card_4	b4_1	Select the 1st card.								If both options are higher than what you think your household will pay, you should choose the third option "no conservation project".	quick
select_one abc	card1b4	Which option do you prefer A, B or neither?									quick
select_one card_4	b4_2	Select the 2nd card.								If both options are higher than what you think your household will pay, you should choose the third option "no conservation project".	quick
select_one abc	card2b4	Which option do you prefer A, B or neither?									quick
select_one card_4	b4_3	Select the 3rd card.								If both options are higher than what you think your household will pay, you should choose the third option "no conservation project".	quick
select_one abc	card3b4	Which option do you prefer A, B or neither?									quick
select_one card_4	b4_4	Select the 4th card.								If both options are higher than what you think your household will pay, you should choose the third option "no conservation project".	quick
select_one abc	card4b4	Which option do you prefer A, B or neither?									quick
select_one card_4	b4_5	Select the 5th card.								If both options are higher than what you think your household will pay, you should choose the third option "no conservation project".	quick
select_one abc	card5b4	Which option do you prefer A, B or neither?									quick
select_one card_4	b4_6	Select the 6th card.								If both options are higher than what you think your household will pay, you should choose the third option "no conservation project".	quick
select_one abc	card6b4	Which option do you prefer A, B or neither?									quick
select_one card_4	b4_7	Select the 7th card.								If both options are higher than what you think your household will pay, you should choose the third option "no conservation project".	quick
select_one abc	card7b4	Which option do you prefer A, B or neither?									quick
select_one card_4	b4_8	Select the 8th card.								If both options are higher than what you think your household will pay, you should choose the third option "no conservation project".	quick
select_one abc	card8b4	Which option do you prefer A, B or neither?									quick
select_one card_4	b4_9	Select the 9th card.								If both options are higher than what you think your household will pay, you should choose the third option "no conservation project".	quick
select_one abc	card9b4	Which option do you prefer A, B or neither?
end group
begin group	non_selected	Reasons for non option	(selected(${card1b1},'3')) or (selected(${card2b1},'3')) or (selected(${card3b1},'3')) or (selected(${card4b1},'3')) or (selected(${card5b1},'3')) or (selected(${card6b1},'3')) or (selected(${card7b1},'3')) or (selected(${card8b1},'3')) or (selected(${card9b1},'3')) or (selected(${card1b2},'3')) or (selected(${card2b2},'3')) or (selected(${card3b2},'3')) or (selected(${card4b2},'3')) or (selected…
select_one reason_none	none	If you selected the none option at any point, what was the main reason?
text	none_other	Please specify other reason	selected(${none},'other')
end group
begin group	demographics	Demographics
select_multiple groups	groups_type	In the last year have you been a member of or donated to either a conservation organisation, or a development charity?									quick
text	other_consv	Please write the name of the other organisation	selected(${groups_type},'other')								quick
select_one employ	employment	How would you categorise your employment status?									quick
text	employ_other	Please specify other	selected(${employment},'other')								quick
select_one edu	edu	What is your highest level of education?									quick
text	edu_other	Please specify other	selected(${edu},'other')								quick
select_one gender	gender	What is your gender?									quick
select_one age	age	What age bracket are you in?									quick
integer	deps	How many children (under 18) live in your household?									quick
select_one marital_stat	martial_stat	What is your marital status?									quick
select_one income	income	What is your household income category per week? (The combined income of those in your household, before tax)									quick
end group
begin group	final	Final
barcode	barcode	Is it possible for us to scan your entrance ticket? This will help us to scale-up our results to all visitors to the park.
integer	barcode_man	Enter bar code manually [if required]
text	receipt_deet	Enter the ticket info such as donate yes no and family/single
text	additional	Thank you for your time. Is there anything else you would like to discuss? [notes]
end group

## Sheet: Choices
list name	name	label	media::image
consent_yes_no	1	Yes
consent_yes_no	2	No
yes_no	111	Do not want to say
yes_no	yes	Yes
yes_no	no	No
gender	111	Do not want to say
gender	1	Male
gender	2	Female
gender	3	Other
age	111	Do not want to say
age	1	18-24
age	2	25-34
age	3	35-44
age	4	45-54
age	5	55-64
age	6	65+
income	111	Do not want to say
income	1	£0 - 250
income	2	£251 - 450
income	3	£451 - 650
income	4	£651 - 850
income	5	£851 - 950
income	6	Greater than £950
income	7	Greater than £1500
income	8	Greater than £2500
income	9	Above those listed
income	1	Less than £23,556 (before tax)
income	2	Greater than £23,556 (before tax)
edu	111	Do not want to say
edu	1	No formal education
edu	2	Primary school
edu	3	Secondary school
edu	4	Sixth from / Technical college
edu	5	Degree
edu	6	Post-graduate degree
edu	other	Other
groups	111	Do not want to say
groups	0	None
groups	1	Conservation organisation (such as WWF, Wildlife trusts)
groups	2	Development Charities (such as Oxfam, Wateraid)
groups	other	Other (please specify)
marital_stat	111	Do not want to say
marital_stat	1	Single/ Not living with partner
marital_stat	5	Cohabiting / Married
marital_stat	other	Other
employ	111	Do not want to say
employ	1	Student
employ	2	Employed full time
employ	3	Employed part time
employ	4	Un-employed
employ	5	Full-time parent
employ	6	Retired
employ	other	Other
abc	1	Option A
abc	2	Option B
abc	3	None
abc	na	Not Asked
ok	ok	Got it!
blocks	1	1
blocks	2	2
blocks	3	3
blocks	4	4
reason_none	1	Too expensive
reason_none	2	Other more important donations
reason_none	3	I think the government should fund this
reason_none	4	Too complicated
reason_none	other	Other
card_1	b1c1	b1c1
card_1	b1c2	b1c2
card_1	b1c3	b1c3
card_1	b1c4	b1c4
card_1	b1c5	b1c5
card_1	b1c6	b1c6
card_1	b1c7	b1c7
card_1	b1c8	b1c8
card_1	b1c9	b1c9
card_2	b2c1	b2c1
card_2	b2c2	b2c2
card_2	b2c3	b2c3
card_2	b2c4	b2c4
card_2	b2c5	b2c5
card_2	b2c6	b2c6
card_2	b2c7	b2c7
card_2	b2c8	b2c8
card_2	b2c9	b2c9
card_3	b3c1	b3c1
card_3	b3c2	b3c2
card_3	b3c3	b3c3
card_3	b3c4	b3c4
card_3	b3c5	b3c5
card_3	b3c6	b3c6
card_3	b3c7	b3c7
card_3	b3c8	b3c8
card_3	b3c9	b3c9
card_4	b4c1	b4c1
card_4	b4c2	b4c2
card_4	b4c3	b4c3
card_4	b4c4	b4c4
card_4	b4c5	b4c5
card_4	b4c6	b4c6
card_4	b4c7	b4c7
card_4	b4c8	b4c8
card_4	b4c9	b4c9
